# Supplementary material for: Morphological and molecular characterization of Brazilian populations of Diatraea saccharalis (Fabricius, 1794) (Lepidoptera: Crambidae) and the evolutionary relationship among species of Diatraea Guilding
Source: PLoS One. 2017 Nov 16;12(11):e0186266. doi: 10.1371/journal.pone.0186266 (PMC5690654; doi:10.1371/journal.pone.0186266)
Supplement: S1 Dataset — (TXT) [file pone.0186266.s007.txt]

>DS_Jabo_Sugar_male_10
CAAAATAAATGTTGATATAGAATAGGATCTCCCCCTCCCGCTGGATCAAAGAAGGAGGTA
TTTAAATTTCGATCTGTTAGTAATATAGTAATGGCTCCAGCTAATACTGGTAAAGAAAGT
AATAAAAGTAATGCTGTAATGCCCACTGATCAAATAAATAAAGGTATTTGATCAAATGAT
AGATTATTAATTCGTATATTAATAATGGTAGTGATGAAATTAATAGCCCCTAAAATTGAG
GAAATCCCAGCTAAATGTAAAGAGAAAATTGCTAAGTCCACAGATCTTCCCCCATGGGCA
ATATTAGATGATAATGGGGGATAAACTGTTCATCCTGTTCCTGCTCCATTTTCTACAATT
CTTCTAGAAATTAGTAGGGTTAAAGATGGGGGTAATAATCAAAATCTTATATTATTTATT
CGTGGGAAAGCTATATCGGGGGCTCCTAATATTAAAGGTACCAATCAATTTCCAAATCCT
CCAATTATAATAGGTATAACTATAAAAAAAATTATAATGAAAGCATGAGCTGTTACAATT
GTGTTATAAATTTGATCATCTCCAATTAAAGAGTTAGATGTTCCTAATTCTGCTCGAATT
AATAAACTTAATGAAGTTCCTAATATTCCTGCTCAAATTCCAAAAATAAAATATAAAGTT
CCAATA
>DS_Pira_Sugar_male_10
CAAAATAAATGTTGATATAGAATAGGATCTCCCCCTCCCGCTGGATCAAAGAAGGAGGTA
TTTAAATTTCGATCTGTTAGTAATATAGTAATGGCTCCAGCTAATACTGGTAAAGAAAGT
AATAAAAGTAATGCTGTAATGCCCACTGATCAAATAAATAAAGGTATTTGATCAAATGAT
AGATTATTAATTCGTATATTAATAATGGTAGTGATGAAATTAATAGCCCCTAAAATTGAG
GAAATCCCAGCTAAATGTAAAGAGAAAATTGCTAAGTCCACAGATCTTCCCCCATGGGCA
ATATTAGATGATAATGGGGGATAAACTGTTCATCCTGTTCCTGCTCCATTTTCTACAATT
CTTCTAGAAATTAGTAGGGTTAAAGATGGGGGTAATAATCAAAATCTTATATTATTTATT
CGTGGGAAAGCTATATCGGGGGCTCCTAATATTAAAGGTACCAATCAATTTCCAAATCCT
CCAATTATAATAGGTATAACTATAAAAAAAATTATAATGAAAGCATGAGCTGTTACAATT
GTGTTATAAATTTGATCATCTCCAATTAAAGAGTTAGATGTTCCTAATTCTGCTCGAATT
AATAAACTTAATGAAGTTCCTAATATTCCTGCTCAAATTCCAAAAATAAAATATAAAGTT
CCAATA
>DS_Pira_Corn_female_10
CAAAATAAATGTTGATATAGAATAGGATCTCCCCCTCCCGCTGGATCAAAGAAGGAGGTA
TTTAAATTTCGATCTGTTAGTAATATAGTAATGGCTCCAGCTAATACTGGTAAAGAAAGT
AATAAAAGTAATGCTGTAATGCCCACTGATCAAATAAATAAAGGTATTTGATCAAATGAT
AGATTATTAATTCGTATATTAATAATGGTAGTGATGAAATTAATAGCCCCTAAAATTGAG
GAAATCCCAGCTAAATGTAAAGAGAAAATTGCTAAGTCCACAGATCTTCCCCCATGGGCA
ATATTAGATGATAATGGGGGATAAACTGTTCATCCTGTTCCTGCTCCATTTTCTACAATT
CTTCTAGAAATTAGTAGGGTTAAAGATGGGGGTAATAATCAAAATCTTATATTATTTATT
CGTGGGAAAGCTATATCGGGGGCTCCTAATATTAAAGGTACCAATCAATTTCCAAATCCT
CCAATTATAATAGGTATAACTATAAAAAAAATTATAATGAAAGCATGAGCTGTTACAATT
GTGTTATAAATTTGATCATCTCCAATTAAAGAGTTAGATGTTCCTAATTCTGCTCGAATT
AATAAACTTAATGAAGTTCCTAATATTCCTGCTCAAATTCCAAAAATAAAATATAAAGTT
CCAATA
>DS_Jabo_Sugar_female_11
CAAAATAAATGTTGATATAGAATAGGATCTCCCCCTCCCGCTGGATCAAAGAAGGAGGTA
TTTAAATTTCGATCTGTTAGTAATATAGTAATGGCTCCAGCTAATACTGGTAAAGAAAGT
AATAAAAGTAATGCTGTAATGCCCACTGATCAAATAAATAAAGGTATTTGATCAAATGAT
AGATTATTAATTCGTATATTAATAATGGTAGTGATGAAATTAATAGCCCCTAAAATTGAG
GAAATCCCAGCTAAATGTAAAGAGAAAATTGCTAAGTCCACAGATCTTCCCCCATGGGCA
ATATTAGATGATAATGGGGGATAAACTGTTCATCCTGTTCCTGCTCCATTTTCTACAATT
CTTCTAGAAATTAGTAGGGTTAAAGATGGGGGTAATAATCAAAATCTTATATTATTTATT
CGTGGGAAAGCTATATCGGGGGCTCCTAATATTAAAGGTACCAATCAATTTCCAAATCCT
CCAATTATAATAGGTATAACTATAAAAAAAATTATAATGAAAGCATGAGCTGTTACAATT
GTGTTATAAATTTGATCATCTCCAATTAAAGAGTTAGATGTTCCTAATTCTGCTCGAATT
AATAAACTTAATGAAGTTCCTAATATTCCTGCTCAAATTCCAAAAATAAAATATAAAGTT
CCAATA
>DS_Pira_Sugar_female_11
CAAAATAAATGTTGATATAGAATAGGATCTCCCCCTCCCGCTGGATCAAAGAAGGAGGTA
TTTAAATTTCGATCTGTTAGTAATATAGTAATGGCTCCAGCTAATACTGGTAAAGAAAGT
AATAAAAGTAATGCTGTAATGCCCACTGATCAAATAAATAAAGGTATTTGATCAAATGAT
AGATTATTAATTCGTATATTAATAATGGTAGTGATGAAATTAATAGCCCCTAAAATTGAG
GAAATCCCAGCTAAATGTAAAGAGAAAATTGCTAAGTCCACAGATCTTCCCCCATGGGCA
ATATTAGATGATAATGGGGGATAAACTGTTCATCCTGTTCCTGCTCCATTTTCTACAATT
CTTCTAGAAATTAGTAGGGTTAAAGATGGGGGTAATAATCAAAATCTTATATTATTTATT
CGTGGGAAAGCTATATCGGGGGCTCCTAATATTAAAGGTACCAATCAATTTCCAAATCCT
CCAATTATAATAGGTATAACTATAAAAAAAATTATAATGAAAGCATGAGCTGTTACAATT
GTGTTATAAATTTGATCATCTCCAATTAAAGAGTTAGATGTTCCTAATTCTGCTCGAATT
AATAAACTTAATGAAGTTCCTAATATTCCTGCTCAAATTCCAAAAATAAAATATAAAGTT
CCAATA
>DS_Pira_Corn_female_11
CAAAATAAATGTTGATATAGAATAGGATCTCCCCCTCCCGCTGGATCAAAGAAGGAGGTA
TTTAAATTTCGATCTGTTAGTAATATAGTAATGGCTCCAGCTAATACTGGTAAAGAAAGT
AATAAAAGTAATGCTGTAATGCCCACTGATCAAATAAATAAAGGTATTTGATCAAATGAT
AGATTATTAATTCGTATATTAATAATGGTAGTGATGAAATTAATAGCCCCTAAAATTGAG
GAAATCCCAGCTAAATGTAAAGAGAAAATTGCTAAGTCCACAGATCTTCCCCCATGGGCA
ATATTAGATGATAATGGGGGATAAACTGTTCATCCTGTTCCTGCTCCATTTTCTACAATT
CTTCTAGAAATTAGTAGGGTTAAAGATGGGGGTAATAATCAAAATCTTATATTATTTATT
CGTGGGAAAGCTATATCGGGGGCTCCTAATATTAAAGGTACCAATCAATTTCCAAATCCT
CCAATTATAATAGGTATAACTATAAAAAAAATTATAATGAAAGCATGAGCTGTTACAATT
GTGTTATAAATTTGATCATCTCCAATTAAAGAGTTAGATGTTCCTAATTCTGCTCGAATT
AATAAACTTAATGAAGTTCCTAATATTCCTGCTCAAATTCCAAAAATAAAATATAAAGTT
CCAATA
>DS_Jabo_Sugar_male_12
CAAAATAAATGTTGATATAGAATAGGATCTCCCCCTCCCGCTGGATCAAAGAAGGAGGTA
TTTAAATTTCGATCTGTTAGTAATATAGTAATGGCTCCAGCTAATACTGGTAAAGAAAGT
AATAAAAGTAATGCTGTAATGCCCACTGATCAAATAAATAAAGGTATTTGATCAAATGAT
AGATTATTAATTCGTATATTAATAATGGTAGTGATGAAATTAATAGCCCCTAAAATTGAG
GAAATCCCAGCTAAATGTAAAGAGAAAATTGCTAAGTCCACAGATCTTCCCCCATGGGCA
ATATTAGATGATAATGGGGGATAAACTGTTCATCCTGTTCCTGCTCCATTTTCTACAATT
CTTCTAGAAATTAGTAGGGTTAAAGATGGGGGTAATAATCAAAATCTTATATTATTTATT
CGTGGGAAAGCTATATCGGGGGCTCCTAATATTAAAGGTACCAATCAATTTCCAAATCCT
CCAATTATAATAGGTATAACTATAAAAAAAATTATAATGAAAGCATGAGCTGTTACAATT
GTGTTATAAATTTGATCATCTCCAATTAAAGAGTTAGATGTTCCTAATTCTGCTCGAATT
AATAAACTTAATGAAGTTCCTAATATTCCTGCTCAAATTCCAAAAATAAAATATAAAGTT
CCAATA
>DS_Pira_Sugar_male_12
CAAAATAAATGTTGATATAGAATAGGATCTCCCCCTCCCGCTGGATCAAAGAAGGAGGTA
TTTAAATTTCGATCTGTTAGTAATATAGTAATGGCTCCAGCTAATACTGGTAAAGAAAGT
AATAAAAGTAATGCTGTAATGCCCACTGATCAAATAAATAAAGGTATTTGATCAAATGAT
AGATTATTAATTCGTATATTAATAATGGTAGTGATGAAATTAATAGCCCCTAAAATTGAG
GAAATCCCAGCTAAATGTAAAGAGAAAATTGCTAAGTCCACAGATCTTCCCCCATGGGCA
ATATTAGATGATAATGGGGGATAAACTGTTCATCCTGTTCCTGCTCCATTTTCTACAATT
CTTCTAGAAATTAGTAGGGTTAAAGATGGGGGTAATAATCAAAATCTTATATTATTTATT
CGTGGGAAAGCTATATCGGGGGCTCCTAATATTAAAGGTACCAATCAATTTCCAAATCCT
CCAATTATAATAGGTATAACTATAAAAAAAATTATAATGAAAGCATGAGCTGTTACAATT
GTGTTATAAATTTGATCATCTCCAATTAAAGAGTTAGATGTTCCTAATTCTGCTCGAATT
AATAAACTTAATGAAGTTCCTAATATTCCTGCTCAAATTCCAAAAATAAAATATAAAGTT
CCAATA
>DS_Pira_Corn_male_12
CAAAATAAATGTTGATATAGAATAGGATCTCCCCCTCCCGCTGGATCAAAGAAGGAGGTA
TTTAAATTTCGATCTGTTAGTAATATAGTAATGGCTCCAGCTAATACTGGTAAAGAAAGT
AATAAAAGTAATGCTGTAATGCCCACTGATCAAATAAATAAAGGTATTTGATCAAATGAT
AGATTATTAATTCGTATATTAATAATGGTAGTGATGAAATTAATAGCCCCTAAAATTGAG
GAAATCCCAGCTAAATGTAAAGAGAAAATTGCTAAGTCCACAGATCTTCCCCCATGGGCA
ATATTAGATGATAATGGGGGATAAACTGTTCATCCTGTTCCTGCTCCATTTTCTACAATT
CTTCTAGAAATTAGTAGGGTTAAAGATGGGGGTAATAATCAAAATCTTATATTATTTATT
CGTGGGAAAGCTATATCGGGGGCTCCTAATATTAAAGGTACCAATCAATTTCCAAATCCT
CCAATTATAATAGGTATAACTATAAAAAAAATTATAATGAAAGCATGAGCTGTTACAATT
GTGTTATAAATTTGATCATCTCCAATTAAAGAGTTAGATGTTCCTAATTCTGCTCGAATT
AATAAACTTAATGAAGTTCCTAATATTCCTGCTCAAATTCCAAAAATAAAATATAAAGTT
CCAATA
>DS_Jabo_Sugar_male_13
CAAAATAAATGTTGATATAGAATAGGATCTCCCCCTCCCGCTGGATCAAAGAAGGAGGTA
TTTAAATTTCGATCTGTTAGTAATATAGTAATGGCTCCAGCTAATACTGGTAAAGAAAGT
AATAAAAGTAATGCTGTAATGCCCACTGATCAAATAAATAAAGGTATTTGATCAAATGAT
AGATTATTAATTCGTATATTAATAATGGTAGTGATGAAATTAATAGCCCCTAAAATTGAG
GAAATCCCAGCTAAATGTAAAGAGAAAATTGCTAAGTCCACAGATCTTCCCCCATGGGCA
ATATTAGATGATAATGGGGGATAAACTGTTCATCCTGTTCCTGCTCCATTTTCTACAATT
CTTCTAGAAATTAGTAGGGTTAAAGATGGGGGTAATAATCAAAATCTTATATTATTTATT
CGTGGGAAAGCTATATCGGGGGCTCCTAATATTAAAGGTACCAATCAATTTCCAAATCCT
CCAATTATAATAGGTATAACTATAAAAAAAATTATAATGAAAGCATGAGCTGTTACAATT
GTGTTATAAATTTGATCATCTCCAATTAAAGAGTTAGATGTTCCTAATTCTGCTCGAATT
AATAAACTTAATGAAGTTCCTAATATTCCTGCTCAAATTCCAAAAATAAAATATAAAGTT
CCAATA
>DS_Pira_Sugar_male_13
CAAAATAAATGTTGATATAGAATAGGATCTCCCCCTCCCGCTGGATCAAAGAAGGAGGTA
TTTAAATTTCGATCTGTTAGTAATATAGTAATGGCTCCAGCTAATACTGGTAAAGAAAGT
AATAAAAGTAATGCTGTAATGCCCACTGATCAAATAAATAAAGGTATTTGATCAAATGAT
AGATTATTAATTCGTATATTAATAATGGTAGTGATGAAATTAATAGCCCCTAAAATTGAG
GAAATCCCAGCTAAATGTAAAGAGAAAATTGCTAAGTCCACAGATCTTCCCCCATGGGCA
ATATTAGATGATAATGGGGGATAAACTGTTCATCCTGTTCCTGCTCCATTTTCTACAATT
CTTCTAGAAATTAGTAGGGTTAAAGATGGGGGTAATAATCAAAATCTTATATTATTTATT
CGTGGGAAAGCTATATCGGGGGCTCCTAATATTAAAGGTACCAATCAATTTCCAAATCCT
CCAATTATAATAGGTATAACTATAAAAAAAATTATAATGAAAGCATGAGCTGTTACAATT
GTGTTATAAATTTGATCATCTCCAATTAAAGAGTTAGATGTTCCTAATTCTGCTCGAATT
AATAAACTTAATGAAGTTCCTAATATTCCTGCTCAAATTCCAAAAATAAAATATAAAGTT
CCAATA
>DS_Pira_Corn_female_13
CAAAATAAATGTTGATATAGAATAGGATCTCCCCCTCCCGCTGGATCAAAGAAGGAGGTA
TTTAAATTTCGATCTGTTAGTAATATAGTAATGGCTCCAGCTAATACTGGTAAAGAAAGT
AATAAAAGTAATGCTGTAATGCCCACTGATCAAATAAATAAAGGTATTTGATCAAATGAT
AGATTATTAATTCGTATATTAATAATGGTAGTGATGAAATTAATAGCCCCTAAAATTGAG
GAAATCCCAGCTAAATGTAAAGAGAAAATTGCTAAGTCCACAGATCTTCCCCCATGGGCA
ATATTAGATGATAATGGGGGATAAACTGTTCATCCTGTTCCTGCTCCATTTTCTACAATT
CTTCTAGAAATTAGTAGGGTTAAAGATGGGGGTAATAATCAAAATCTTATATTATTTATT
CGTGGGAAAGCTATATCGGGGGCTCCTAATATTAAAGGTACCAATCAATTTCCAAATCCT
CCAATTATAATAGGTATAACTATAAAAAAAATTATAATGAAAGCATGAGCTGTTACAATT
GTGTTATAAATTTGATCATCTCCAATTAAAGAGTTAGATGTTCCTAATTCTGCTCGAATT
AATAAACTTAATGAAGTTCCTAATATTCCTGCTCAAATTCCAAAAATAAAATATAAAGTT
CCAATA
>DS_Jabo_Sugar_female_14
CAAAATAAATGTTGATATAGAATAGGATCTCCCCCTCCCGCTGGATCAAAGAAGGAGGTA
TTTAAATTTCGATCTGTTAGTAATATAGTAATGGCTCCAGCTAATACTGGTAAAGAAAGT
AATAAAAGTAATGCTGTAATGCCCACTGATCAAATAAATAAAGGTATTTGATCAAATGAT
AGATTATTAATTCGTATATTAATAATGGTAGTGATGAAATTAATAGCCCCTAAAATTGAG
GAAATCCCAGCTAAATGTAAAGAGAAAATTGCTAAGTCCACAGATCTTCCCCCATGGGCA
ATATTAGATGATAATGGGGGATAAACTGTTCATCCTGTTCCTGCTCCATTTTCTACAATT
CTTCTAGAAATTAGTAGGGTTAAAGATGGGGGTAATAATCAAAATCTTATATTATTTATT
CGTGGGAAAGCTATATCGGGGGCTCCTAATATTAAAGGTACCAATCAATTTCCAAATCCT
CCAATTATAATAGGTATAACTATAAAAAAAATTATAATGAAAGCATGAGCTGTTACAATT
GTGTTATAAATTTGATCATCTCCAATTAAAGAGTTAGATGTTCCTAATTCTGCTCGAATT
AATAAACTTAATGAAGTTCCTAATATTCCTGCTCAAATTCCAAAAATAAAATATAAAGTT
CCAATA
>DS_Pira_Sugar_male_14
CAAAATAAATGTTGATATAGAATAGGATCTCCCCCTCCCGCTGGATCAAAGAAGGAGGTA
TTTAAATTTCGATCTGTTAGTAATATAGTAATGGCTCCAGCTAATACTGGTAAAGAAAGT
AATAAAAGTAATGCTGTAATGCCCACTGATCAAATAAATAAAGGTATTTGATCAAATGAT
AGATTATTAATTCGTATATTAATAATGGTAGTGATGAAATTAATAGCCCCTAAAATTGAG
GAAATCCCAGCTAAATGTAAAGAGAAAATTGCTAAGTCCACAGATCTTCCCCCATGGGCA
ATATTAGATGATAATGGGGGATAAACTGTTCATCCTGTTCCTGCTCCATTTTCTACAATT
CTTCTAGAAATTAGTAGGGTTAAAGATGGGGGTAATAATCAAAATCTTATATTATTTATT
CGTGGGAAAGCTATATCGGGGGCTCCTAATATTAAAGGTACCAATCAATTTCCAAATCCT
CCAATTATAATAGGTATAACTATAAAAAAAATTATAATGAAAGCATGAGCTGTTACAATT
GTGTTATAAATTTGATCATCTCCAATTAAAGAGTTAGATGTTCCTAATTCTGCTCGAATT
AATAAACTTAATGAAGTTCCTAATATTCCTGCTCAAATTCCAAAAATAAAATATAAAGTT
CCAATA
>DS_Pira_Corn_male_14
CAAAATAAATGTTGATATAGAATAGGATCTCCCCCTCCCGCTGGATCAAAGAAGGAGGTA
TTTAAATTTCGATCTGTTAGTAATATAGTAATGGCTCCAGCTAATACTGGTAAAGAAAGT
AATAAAAGTAATGCTGTAATGCCCACTGATCAAATAAATAAAGGTATTTGATCAAATGAT
AGATTATTAATTCGTATATTAATAATGGTAGTGATGAAATTAATAGCCCCTAAAATTGAG
GAAATCCCAGCTAAATGTAAAGAGAAAATTGCTAAGTCCACAGATCTTCCCCCATGGGCA
ATATTAGATGATAATGGGGGATAAACTGTTCATCCTGTTCCTGCTCCATTTTCTACAATT
CTTCTAGAAATTAGTAGGGTTAAAGATGGGGGTAATAATCAAAATCTTATATTATTTATT
CGTGGGAAAGCTATATCGGGGGCTCCTAATATTAAAGGTACCAATCAATTTCCAAATCCT
CCAATTATAATAGGTATAACTATAAAAAAAATTATAATGAAAGCATGAGCTGTTACAATT
GTGTTATAAATTTGATCATCTCCAATTAAAGAGTTAGATGTTCCTAATTCTGCTCGAATT
AATAAACTTAATGAAGTTCCTAATATTCCTGCTCAAATTCCAAAAATAAAATATAAAGTT
CCAATA
>DS_Jabo_Sugar_male_15
CAAAATAAATGTTGATATAGAATAGGATCTCCCCCTCCCGCTGGATCAAAGAAGGAGGTA
TTTAAATTTCGATCTGTTAGTAATATAGTAATGGCTCCAGCTAATACTGGTAAAGAAAGT
AATAAAAGTAATGCTGTAATGCCCACTGATCAAATAAATAAAGGTATTTGATCAAATGAT
AGATTATTAATTCGTATATTAATAATGGTAGTGATGAAATTAATAGCCCCTAAAATTGAG
GAAATCCCAGCTAAATGTAAAGAGAAAATTGCTAAGTCCACAGATCTTCCCCCATGGGCA
ATATTAGATGATAATGGGGGATAAACTGTTCATCCTGTTCCTGCTCCATTTTCTACAATT
CTTCTAGAAATTAGTAGGGTTAAAGATGGGGGTAATAATCAAAATCTTATATTATTTATT
CGTGGGAAAGCTATATCGGGGGCTCCTAATATTAAAGGTACCAATCAATTTCCAAATCCT
CCAATTATAATAGGTATAACTATAAAAAAAATTATAATGAAAGCATGAGCTGTTACAATT
GTGTTATAAATTTGATCATCTCCAATTAAAGAGTTAGATGTTCCTAATTCTGCTCGAATT
AATAAACTTAATGAAGTTCCTAATATTCCTGCTCAAATTCCAAAAATAAAATATAAAGTT
CCAATA
>DS_Pira_Sugar_female_15
CAAAATAAATGTTGATATAGAATAGGATCTCCCCCTCCCGCTGGATCAAAGAAGGAGGTA
TTTAAATTTCGATCTGTTAGTAATATAGTAATGGCTCCAGCTAATACTGGTAAAGAAAGT
AATAAAAGTAATGCTGTAATGCCCACTGATCAAATAAATAAAGGTATTTGATCAAATGAT
AGATTATTAATTCGTATATTAATAATGGTAGTGATGAAATTAATAGCCCCTAAAATTGAG
GAAATCCCAGCTAAATGTAAAGAGAAAATTGCTAAGTCCACAGATCTTCCCCCATGGGCA
ATATTAGATGATAATGGGGGATAAACTGTTCATCCTGTTCCTGCTCCATTTTCTACAATT
CTTCTAGAAATTAGTAGGGTTAAAGATGGGGGTAATAATCAAAATCTTATATTATTTATT
CGTGGGAAAGCTATATCGGGGGCTCCTAATATTAAAGGTACCAATCAATTTCCAAATCCT
CCAATTATAATAGGTATAACTATAAAAAAAATTATAATGAAAGCATGAGCTGTTACAATT
GTGTTATAAATTTGATCATCTCCAATTAAAGAGTTAGATGTTCCTAATTCTGCTCGAATT
AATAAACTTAATGAAGTTCCTAATATTCCTGCTCAAATTCCAAAAATAAAATATAAAGTT
CCAATA
>DS_Pira_Corn_male_15
CAAAATAAATGTTGATATAGAATAGGATCTCCCCCTCACGCTGGGACAAAGAAGGAGGTA
TTTAAATTTCGATCTGTTAGTAATATAGTAATGGCTCCAGCTAATACTGGTAAAGAAAGT
AATAAAAGTAATGCTGTAATGCCCACTGATCAAATAAATAAAGGTATTTGATCAAATGAT
AGATTATTAATTCGTATATTAATAATGGTAGTGATGAAATTAATAGCCCCTAAAATTGAG
GAAATCCCAGCTAAATGTAAAGAGAAAATTGCTAAGTCCACAGATCTTCCCCCATGGGCA
ATATTAGATGATAATGGGGGATAAACTGTTCATCCTGTTCCTGCTCCATTTTCTACAATT
CTTCTAGAAATTAGTAGGGTTAAAGATGGGGGTAATAATCAAAATCTTATATTATTTATT
CGTGGGAAAGCTATATCGGGGGCTCCTAATATTAAAGGTACCAATCAATTTCCAAATCCT
CCAATTATAATAGGTATAACTATAAAAAAAATTATAATGAAAGCATGAGCTGTTACAATT
GTGTTATAAATTTGATCATCTCCAATTAAAGAGTTAGATGTTCCTAATTCTGCTCGAATT
AATAAACTTAATGAAGTTCCTAATATTCCGGCTCAAATTCCAAAAATAAAATATAAAGTT
CCAATA
>DS_Jabo_Sugar_male_16
CAAAATAAATGTTGATATAGAATAGGATCTCCCCCTCCCGCTGGATCAAAGAAGGAGGTA
TTTAAATTTCGATCTGTTAGTAATATAGTAATGGCTCCAGCTAATACTGGTAAAGAAAGT
AATAAAAGTAATGCTGTAATGCCCACTGATCAAATAAATAAAGGTATTTGATCAAATGAT
AGATTATTAATTCGTATATTAATAATGGTAGTGATGAAATTAATAGCCCCTAAAATTGAG
GAAATCCCAGCTAAATGTAAAGAGAAAATTGCTAAGTCCACAGATCTTCCCCCATGGGCA
ATATTAGATGATAATGGGGGATAAACTGTTCATCCTGTTCCTGCTCCATTTTCTACAATT
CTTCTAGAAATTAGTAGGGTTAAAGATGGGGGTAATAATCAAAATCTTATATTATTTATT
CGTGGGAAAGCTATATCGGGGGCTCCTAATATTAAAGGTACCAATCAATTTCCAAATCCT
CCAATTATAATAGGTATAACTATAAAAAAAATTATAATGAAAGCATGAGCTGTTACAATT
GTGTTATAAATTTGATCATCTCCAATTAAAGAGTTAGATGTTCCTAATTCTGCTCGAATT
AATAAACTTAATGAAGTTCCTAATATTCCTGCTCAAATTCCAAAAATAAAATATAAAGTT
CCAATA
>DS_Pira_Sugar_male_16
CAAAATAAATGTTGATATAGAATAGGATCTCCCCCTCCCGCTGGATCAAAGAAGGAGGTA
TTTAAATTTCGATCTGTTAGTAATATAGTAATGGCTCCAGCTAATACTGGTAAAGAAAGT
AATAAAAGTAATGCTGTAATGCCCACTGATCAAATAAATAAAGGTATTTGATCAAATGAT
AGATTATTAATTCGTATATTAATAATGGTAGTGATGAAATTAATAGCCCCTAAAATTGAG
GAAATCCCAGCTAAATGTAAAGAGAAAATTGCTAAGTCCACAGATCTTCCCCCATGGGCA
ATATTAGATGATAATGGGGGATAAACTGTTCATCCTGTTCCTGCTCCATTTTCTACAATT
CTTCTAGAAATTAGTAGGGTTAAAGATGGGGGTAATAATCAAAATCTTATATTATTTATT
CGTGGGAAAGCTATATCGGGGGCTCCTAATATTAAAGGTACCAATCAATTTCCAAATCCT
CCAATTATAATAGGTATAACTATAAAAAAAATTATAATGAAAGCATGAGCTGTTACAATT
GTGTTATAAATTTGATCATCTCCAATTAAAGAGTTAGATGTTCCTAATTCTGCTCGAATT
AATAAACTTAATGAAGTTCCTAATATTCCTGCTCAAATTCCAAAAATAAAATATAAAGTT
CCAATA
>DS_Pira_Corn_female_16
CAAAATAAATGTTGATATAGAATAGGATCTCCCCCTCCCGCTGGATCAAAGAAGGAGGTA
TTTAAATTTCGATCTGTTAGTAATATAGTAATGGCTCCAGCTAATACTGGTAAAGAAAGT
AATAAAAGTAATGCTGTAATGCCCACTGATCAAATAAATAAAGGTATTTGATCAAATGAT
AGATTATTAATTCGTATATTAATAATGGTAGTGATGAAATTAATAGCCCCTAAAATTGAG
GAAATCCCAGCTAAATGTAAAGAGAAAATTGCTAAGTCCACAGATCTTCCCCCATGGGCA
ATATTAGATGATAATGGGGGATAAACTGTTCATCCTGTTCCTGCTCCATTTTCTACAATT
CTTCTAGAAATTAGTAGGGTTAAAGATGGGGGTAATAATCAAAATCTTATATTATTTATT
CGTGGGAAAGCTATATCGGGGGCTCCTAATATTAAAGGTACCAATCAATTTCCAAATCCT
CCAATTATAATAGGTATAACTATAAAAAAAATTATAATGAAAGCATGAGCTGTTACAATT
GTGTTATAAATTTGATCATCTCCAATTAAAGAGTTAGATGTTCCTAATTCTGCTCGAATT
AATAAACTTAATGAAGTTCCTAATATTCCTGCTCAAATTCCAAAAATAAAATATAAAGTT
CCAATA
>DS_Jabo_Sugar_male_17
CAAAATAAATGTTGATATAGAATAGGATCTCCCCCTCCCGCTGGATCAAAGAAGGAGGTA
TTTAAATTTCGATCTGTTAGTAATATAGTAATGGCTCCAGCTAATACTGGTAAAGAAAGT
AATAAAAGTAATGCTGTAATGCCCACTGATCAAATAAATAAAGGTATTTGATCAAATGAT
AGATTATTAATTCGTATATTAATAATGGTAGTGATGAAATTAATAGCCCCTAAAATTGAG
GAAATCCCAGCTAAATGTAAAGAGAAAATTGCTAAGTCCACAGATCTTCCCCCATGGGCA
ATATTAGATGATAATGGGGGATAAACTGTTCATCCTGTTCCTGCTCCATTTTCTACAATT
CTTCTAGAAATTAGTAGGGTTAAAGATGGGGGTAATAATCAAAATCTTATATTATTTATT
CGTGGGAAAGCTATATCGGGGGCTCCTAATATTAAAGGTACCAATCAATTTCCAAATCCT
CCAATTATAATAGGTATAACTATAAAAAAAATTATAATGAAAGCATGAGCTGTTACAATT
GTGTTATAAATTTGATCATCTCCAATTAAAGAGTTAGATGTTCCTAATTCTGCTCGAATT
AATAAACTTAATGAAGTTCCTAATATTCCTGCTCAAATTCCAAAAATAAAATATAAAGTT
CCAATA
>DS_Pira_Sugar_female_17
CAAAATAAATGTTGATATAGAATAGGATCTCCCCCTCCCGCTGGATCAAAGAAGGAGGTA
TTTAAATTTCGATCTGTTAGTAATATAGTAATGGCTCCAGCTAATACTGGTAAAGAAAGT
AATAAAAGTAATGCTGTAATGCCCACTGATCAAATAAATAAAGGTATTTGATCAAATGAT
AGATTATTAATTCGTATATTAATAATGGTAGTGATGAAATTAATAGCCCCTAAAATTGAG
GAAATCCCAGCTAAATGTAAAGAGAAAATTGCTAAGTCCACAGATCTTCCCCCATGGGCA
ATATTAGATGATAATGGGGGATAAACTGTTCATCCTGTTCCTGCTCCATTTTCTACAATT
CTTCTAGAAATTAGTAGGGTTAAAGATGGGGGTAATAATCAAAATCTTATATTATTTATT
CGTGGGAAAGCTATATCGGGGGCTCCTAATATTAAAGGTACCAATCAATTTCCAAATCCT
CCAATTATAATAGGTATAACTATAAAAAAAATTATAATGAAAGCATGAGCTGTTACAATT
GTGTTATAAATTTGATCATCTCCAATTAAAGAGTTAGATGTTCCTAATTCTGCTCGAATT
AATAAACTTAATGAAGTTCCTAATATTCCTGCTCAAATTCCAAAAATAAAATATAAAGTT
CCAATA
>DS_Pira_Corn_female_17
CAAAATAAATGTTGATATAGAATAGGATCTCCCCCTCCCGCTGGATCAAAGAAGGAGGTA
TTTAAATTTCGATCTGTTAGTAATATAGTAATGGCTCCAGCTAATACTGGTAAAGAAAGT
AATAAAAGTAATGCTGTAATGCCCACTGATCAAATAAATAAAGGTATTTGATCAAATGAT
AGATTATTAATTCGTATATTAATAATGGTAGTGATGAAATTAATAGCCCCTAAAATTGAG
GAAATCCCAGCTAAATGTAAAGAGAAAATTGCTAAGTCCACAGATCTTCCCCCATGGGCA
ATATTAGATGATAATGGGGGATAAACTGTTCATCCTGTTCCTGCTCCATTTTCTACAATT
CTTCTAGAAATTAGTAGGGTTAAAGATGGGGGTAATAATCAAAATCTTATATTATTTATT
CGTGGGAAAGCTATATCGGGGGCTCCTAATATTAAAGGTACCAATCAATTTCCAAATCCT
CCAATTATAATAGGTATAACTATAAAAAAAATTATAATGAAAGCATGAGCTGTTACAATT
GTGTTATAAATTTGATCATCTCCAATTAAAGAGTTAGATGTTCCTAATTCTGCTCGAATT
AATAAACTTAATGAAGTTCCTAATATTCCTGCTCAAATTCCAAAAATAAAATATAAAGTT
CCAATA
>DS_Jabo_Sugar_male_18
CAAAATAAATGTTGATATAGAATAGGATCTCCCCCTCCCGCTGGATCAAAGAAGGAGGTA
TTTAAATTTCGATCTGTTAGTAATATAGTAATGGCTCCAGCTAATACTGGTAAAGAAAGT
AATAAAAGTAATGCTGTAATGCCCACTGATCAAATAAATAAAGGTATTTGATCAAATGAT
AGATTATTAATTCGTATATTAATAATGGTAGTGATGAAATTAATAGCCCCTAAAATTGAG
GAAATCCCAGCTAAATGTAAAGAGAAAATTGCTAAGTCCACAGATCTTCCCCCATGGGCA
ATATTAGATGATAATGGGGGATAAACTGTTCATCCTGTTCCTGCTCCATTTTCTACAATT
CTTCTAGAAATTAGTAGGGTTAAAGATGGGGGTAATAATCAAAATCTTATATTATTTATT
CGTGGGAAAGCTATATCGGGGGCTCCTAATATTAAAGGTACCAATCAATTTCCAAATCCT
CCAATTATAATAGGTATAACTATAAAAAAAATTATAATGAAAGCATGAGCTGTTACAATT
GTGTTATAAATTTGATCATCTCCAATTAAAGAGTTAGATGTTCCTAATTCTGCTCGAATT
AATAAACTTAATGAAGTTCCTAATATTCCTGCTCAAATTCCAAAAATAAAATATAAAGTT
CCAATA
>DS_Pira_Sugar_male_18
CAAAATAAATGTTGATATAGAATAGGATCTCCCCCTCCCGCTGGATCAAAGAAGGAGGTA
TTTAAATTTCGATCTGTTAGTAATATAGTAATGGCTCCAGCTAATACTGGTAAAGAAAGT
AATAAAAGTAATGCTGTAATGCCCACTGATCAAATAAATAAAGGTATTTGATCAAATGAT
AGATTATTAATTCGTATATTAATAATGGTAGTGATGAAATTAATAGCCCCTAAAATTGAG
GAAATCCCAGCTAAATGTAAAGAGAAAATTGCTAAGTCCACAGATCTTCCCCCATGGGCA
ATATTAGATGATAATGGGGGATAAACTGTTCATCCTGTTCCTGCTCCATTTTCTACAATT
CTTCTAGAAATTAGTAGGGTTAAAGATGGGGGTAATAATCAAAATCTTATATTATTTATT
CGTGGGAAAGCTATATCGGGGGCTCCTAATATTAAAGGTACCAATCAATTTCCAAATCCT
CCAATTATAATAGGTATAACTATAAAAAAAATTATAATGAAAGCATGAGCTGTTACAATT
GTGTTATAAATTTGATCATCTCCAATTAAAGAGTTAGATGTTCCTAATTCTGCTCGAATT
AATAAACTTAATGAAGTTCCTAATATTCCTGCTCAAATTCCAAAAATAAAATATAAAGTT
CCAATA
>DS_Pira_Corn_male_18
CAAAATAAATGTTGATATAGAATAGGATCTCCCCCTCCCGCTGGATCAAAGAAGGAGGTA
TTTAAATTTCGATCTGTTAGTAATATAGTAATGGCTCCAGCTAATACTGGTAAAGAAAGT
AATAAAAGTAATGCTGTAATGCCCACTGATCAAATAAATAAAGGTATTTGATCAAATGAT
AGATTATTAATTCGTATATTAATAATGGTAGTGATGAAATTAATAGCCCCTAAAATTGAG
GAAATCCCAGCTAAATGTAAAGAGAAAATTGCTAAGTCCACAGATCTTCCCCCATGGGCA
ATATTAGATGATAATGGGGGATAAACTGTTCATCCTGTTCCTGCTCCATTTTCTACAATT
CTTCTAGAAATTAGTAGGGTTAAAGATGGGGGTAATAATCAAAATCTTATATTATTTATT
CGTGGGAAAGCTATATCGGGGGCTCCTAATATTAAAGGTACCAATCAATTTCCAAATCCT
CCAATTATAATAGGTATAACTATAAAAAAAATTATAATGAAAGCATGAGCTGTTACAATT
GTGTTATAAATTTGATCATCTCCAATTAAAGAGTTAGATGTTCCTAATTCTGCTCGAATT
AATAAACTTAATGAAGTTCCTAATATTCCTGCTCAAATTCCAAAAATAAAATATAAAGTT
CCAATA
>DS_Jabo_Sugar_female_19
CAAAATAAATGTTGATATAGAATAGGATCTCCCCCTCCCGCTGGATCAAAGAAGGAGGTA
TTTAAATTTCGATCTGTTAGTAATATAGTAATGGCTCCAGCTAATACTGGTAAAGAAAGT
AATAAAAGTAATGCTGTAATGCCCACTGATCAAATAAATAAAGGTATTTGATCAAATGAT
AGATTATTAATTCGTATATTAATAATGGTAGTGATGAAATTAATAGCCCCTAAAATTGAG
GAAATCCCAGCTAAATGTAAAGAGAAAATTGCTAAGTCCACAGATCTTCCCCCATGGGCA
ATATTAGATGATAATGGGGGATAAACTGTTCATCCTGTTCCTGCTCCATTTTCTACAATT
CTTCTAGAAATTAGTAGGGTTAAAGATGGGGGTAATAATCAAAATCTTATATTATTTATT
CGTGGGAAAGCTATATCGGGGGCTCCTAATATTAAAGGTACCAATCAATTTCCAAATCCT
CCAATTATAATAGGTATAACTATAAAAAAAATTATAATGAAAGCATGAGCTGTTACAATT
GTGTTATAAATTTGATCATCTCCAATTAAAGAGTTAGATGTTCCTAATTCTGCTCGAATT
AATAAACTTAATGAAGTTCCTAATATTCCTGCTCAAATTCCAAAAATAAAATATAAAGTT
CCAATA
>DS_Pira_Sugar_male_19
CAAAATAAATGTTGATATAGAATAGGATCTCCCCCTCCCGCTGGATCAAAGAAGGAGGTA
TTTAAATTTCGATCTGTTAGTAATATAGTAATGGCTCCAGCTAATACTGGTAAAGAAAGT
AATAAAAGTAATGCTGTAATGCCCACTGATCAAATAAATAAAGGTATTTGATCAAATGAT
AGATTATTAATTCGTATATTAATAATGGTAGTGATGAAATTAATAGCCCCTAAAATTGAG
GAAATCCCAGCTAAATGTAAAGAGAAAATTGCTAAGTCCACAGATCTTCCCCCATGGGCA
ATATTAGATGATAATGGGGGATAAACTGTTCATCCTGTTCCTGCTCCATTTTCTACAATT
CTTCTAGAAATTAGTAGGGTTAAAGATGGGGGTAATAATCAAAATCTTATATTATTTATT
CGTGGGAAAGCTATATCGGGGGCTCCTAATATTAAAGGTACCAATCAATTTCCAAATCCT
CCAATTATAATAGGTATAACTATAAAAAAAATTATAATGAAAGCATGAGCTGTTACAATT
GTGTTATAAATTTGATCATCTCCAATTAAAGAGTTAGATGTTCCTAATTCTGCTCGAATT
AATAAACTTAATGAAGTTCCTAATATTCCTGCTCAAATTCCAAAAATAAAATATAAAGTT
CCAAT-
>DS_Pira_Corn_male_19
CAAAATAAATGTTGATATAGAATAGGATCTCCCCCTCCCGCTGGATCAAAGAAGGAGGTA
TTTAAATTTCGATCTGTTAGTAATATAGTAATGGCTCCAGCTAATACTGGTAAAGAAAGT
AATAAAAGTAATGCTGTAATGCCCACTGATCAAATAAATAAAGGTATTTGATCAAATGAT
AGATTATTAATTCGTATATTAATAATGGTAGTGATGAAATTAATAGCCCCTAAAATTGAG
GAAATCCCAGCTAAATGTAAAGAGAAAATTGCTAAGTCCACAGATCTTCCCCCATGGGCA
ATATTAGATGATAATGGGGGATAAACTGTTCATCCTGTTCCTGCTCCATTTTCTACAATT
CTTCTAGAAATTAGTAGGGTTAAAGATGGGGGTAATAATCAAAATCTTATATTATTTATT
CGTGGGAAAGCTATATCGGGGGCTCCTAATATTAAAGGTACCAATCAATTTCCAAATCCT
CCAATTATAATAGGTATAACTATAAAAAAAATTATAATGAAAGCATGAGCTGTTACAATT
GTGTTATAAATTTGATCATCTCCAATTAAAGAGTTAGATGTTCCTAATTCTGCTCGAATT
AATAAACTTAATGAAGTTCCTAATATTCCTGCTCAAATTCCAAAAATAAAATATAAAGTT
CCAATA
>DF_Maceio_Sugar_male_14
CAAAATAAATGTTGATAAAGAATGGGGTCTCCCCCTCCCGCCGGGTCAAAAAAGGAAGTA
TTTAAATTTCGATCTGTTAATAATATAGTAATAGCTCCAGCTAATACCGGTAAAGAGAGT
AATAAAAGTAAGGCTGTAATACCTACTGATCAAATAAATAAAGGTATTTGATCAAATGAT
AACCCATTAATTCGTATATTAATAATAGTGGTGATAAAGTTAATAGCTCCTAAAATTGAA
GAAATTCCAGCTAAGTGTAATGAAAAAATTGCTAAATCTACAGATCTACCACCGTGGGCA
ATATTAGATGATAAAGGGGGGTAAACTGTTCATCCTGTCCCAGCCCCGTTTTCTACAATT
CTTCTAGAAATTAATAGGGTTAAAGAGGGGGGTAATAATCAAAATCTTATATTATTTATT
CGGGGGAAAGCTATATCTGGGGCTCCTAATATTAAAGGAATTAATCAATTTCCAAATCCT
CCAATTATAATAGGTATAACTATAAAAAAAATTATAATAAAAGCGTGAGCTGTAACAATT
GTATTATAAATTTGATCATCTCCAATTAACGAATTAGGAGTTCCTAATTCTGCGCGAATT
AAAAGACTTAATGATGTTCCTAATATTCCTGCTCAAATTCCAAAAATAAAATATAAAGTT
CCAATA
>DF_Maceio_Sugar_female_10
CAAAATAAATGTTGATAAAGAATGGGGTCTCCCCCTCCCGCCGGGTCAAAAAAGGAAGTA
TTTAAATTTCGATCTGTTAATAATATAGTAATAGCTCCAGCTAATACCGGTAAAGAGAGT
AATAAAAGTAAGGCTGTAATACCTACTGATCAAATAAATAAAGGTATTTGATCAAATGAT
AATCCATTAATTCGTATATTAATAATAGTAGTGATAAAGTTAATAGCTCCTAAAATTGAA
GAAATTCCGGCTAAGTGTAATGAAAAAATTGCTAAATCTACAGATCTACCACCGTGGGCA
ATATTAGATGATAAAGGGGGGTAAACTGTTCATCCTGTCCCAGCCCCGTTTTCTACAATT
CTTCTAGAAATTAATAGGGTTAAAGAGGGGGGTAATAATCAAAATCTTATATTGTTTATT
CGGGGGAAAGCTATATCTGGGGCTCCTAATATTAAAGGAATTAATCAATTTCCAAATCCT
CCAATTATAATAGGTATAACTATAAAAAAAATTATAATAAAAGCGTGAGCTGTAACAATT
GTATTATAAATTTGATCATCTCCAATTAATGAATTAGGAGTTCCTAATTCTGCGCGAATT
AAAAGACTTAATGATGTTCCTAATATTCCTGCTCAAATTCCAAAAATAAAATATAAAGTT
CCAATA
>DS_Jabo_Sugar_male_1
CAAAATAAATGTTGATATAGAATAGGATCTCCCCCTCCCGCTGGATCAAAGAAGGAGGTA
TTTAAATTTCGATCTGTTAGTAATATAGTAATGGCTCCAGCTAATACTGGTAAAGAAAGT
AATAAAAGTAATGCTGTAATGCCCACTGATCAAATAAATAAAGGTATTTGATCAAATGAT
AGATTATTAATTCGTATATTAATAATGGTAGTGATGAAATTAATAGCCCCTAAAATTGAG
GAAATCCCAGCTAAATGTAAAGAGAAAATTGCTAAGTCCACAGATCTTCCCCCATGGGCA
ATATTAGATGATAATGGGGGATAAACTGTTCATCCTGTTCCTGCTCCATTTTCTACAATT
CTTCTAGAAATTAGTAGGGTTAAAGATGGGGGTAATAATCAAAATCTTATATTATTTATT
CGTGGGAAAGCTATATCGGGGGCTCCTAATATTAAAGGTACCAATCAATTTCCAAATCCT
CCAATTATAATAGGTATAACTATAAAAAAAATTATAATGAAAGCATGAGCTGTTACAATT
GTGTTATAAATTTGATCATCTCCAATTAAAGAGTTAGATGTTCCTAATTCTGCTCGAATT
AATAAACTTAATGAAGTTCCTAATATTCCTGCTCAAATTCCAAAAATAAAATATAAAGTT
CCAATA
>DS_Morrinhos_Sugar_female_1
CAAAATAAATGTTGATATAGAATAGGATCTCCCCCTCCCGCTGGATCAAAGAAGGAGGTA
TTTAAATTTCGATCTGTTAGTAATATAGTAATGGCTCCAGCTAATACTGGTAAAGAAAGT
AATAAAAGTAATGCTGTAATGCCCACTGATCAAATAAATAAAGGTATTTGATCAAATGAT
AGATTATTAATTCGTATATTAATAATGGTAGTGATGAAATTAATAGCCCCTAAAATTGAG
GAAATCCCAGCTAAATGTAAAGAGAAAATTGCTAAGTCCACAGATCTTCCCCCATGGGCA
ATATTAGATGATAATGGGGGATAAACTGTTCATCCTGTTCCTGCTCCATTTTCTACAATT
CTTCTAGAAATTAGTAGGGTTAAAGATGGGGGTAATAATCAAAATCTTATATTATTTATT
CGTGGGAAAGCTATATCGGGGGCTCCTAATATTAAAGGTACCAATCAATTTCCAAATCCT
CCAATTATAATAGGTATAACTATAAAAAAAATTATAATGAAAGCATGAGCTGTTACAATT
GTGTTATAAATTTGATCATCTCCAATTAAAGAGTTAGATGTTCCTAATTCTGCTCGAATT
AATAAACTTAATGAAGTTCCTAATATTCCTGCTCAAATTCCAAAAATAAAATATAAAGTT
CCAATA
>DS_Morrinhos_Corn_female_1
CAAAATAAATGTTGATATAGAATAGGATCTCCCCCTCCCGCTGGATCAAAGAAGGAGGTA
TTTAAATTTCGATCTGTTAGTAATATAGTAATGGCTCCAGCTAATACTGGTAAAGAAAGT
AATAAAAGTAATGCTGTAATGCCCACTGATCAAATAAATAAAGGTATTTGATCAAATGAT
AGATTATTAATTCGTATATTAATAATGGTAGTGATGAAATTAATAGCCCCTAAAATTGAG
GAAATCCCAGCTAAATGTAAAGAGAAAATTGCTAAGTCCACAGATCTTCCCCCATGGGCA
ATATTAGATGATAATGGGGGATAAACTGTTCATCCTGTTCCTGCTCCATTTTCTACAATT
CTTCTAGAAATTAGTAGGGTTAAAGATGGGGGTAATAATCAAAATCTTATATTATTTATT
CGTGGGAAAGCTATATCGGGGGCTCCTAATATTAAAGGTACCAATCAATTTCCAAATCCT
CCAATTATAATAGGTATAACTATAAAAAAAATTATAATGAAAGCATGAGCTGTTACAATT
GTGTTATAAATTTGATCATCTCCAATTAAAGAGTTAGATGTTCCTAATTCTGCTCGAATT
AATAAACTTAATGAAGTTCCTAATATTCCTGCTCAAATTCCAAAAATAAAATATAAAGTT
CCAATA
>DS_Pira_Corn_male_1
CAAAATAAATGTTGATATAGAATAGGATCTCCCCCTCCCGCTGGATCAAAGAAGGAGGTA
TTTAAATTTCGATCTGTTAGTAATATAGTAATGGCTCCAGCTAATACTGGTAAAGAAAGT
AATAAAAGTAATGCTGTAATGCCCACTGATCAAATAAATAAAGGTATTTGATCAAATGAT
AGATTATTAATTCGTATATTAATAATGGTAGTGATGAAATTAATAGCCCCTAAAATTGAG
GAAATCCCAGCTAAATGTAAAGAGAAAATTGCTAAGTCCACAGATCTTCCCCCATGGGCA
ATATTAGATGATAATGGGGGATAAACTGTTCATCCTGTTCCTGCTCCATTTTCTACAATT
CTTCTAGAAATTAGTAGGGTTAAAGATGGGGGTAATAATCAAAATCTTATATTATTTATT
CGTGGGAAAGCTATATCGGGGGCTCCTAATATTAAAGGTACCAATCAATTTCCAAATCCT
CCAATTATAATAGGTATAACTATAAAAAAAATTATAATGAAAGCATGAGCTGTTACAATT
GTGTTATAAATTTGATCATCTCCAATTAAAGAGTTAGATGTTCCTAATTCTGCTCGAATT
AATAAACTTAATGAAGTTCCTAATATTCCTGCTCAAATTCCAAAAATAAAATATAAAGTT
CCAATA
>DS_Jabo_Sugar_female_20
CAAAATAAATGTTGATATAGAATAGGATCTCCCCCTCCCGCTGGATCAAAGAAGGAGGTA
TTTAAATTTCGATCTGTTAGTAATATAGTAATGGCTCCAGCTAATACTGGTAAAGAAAGT
AATAAAAGTAATGCTGTAATGCCCACTGATCAAATAAATAAAGGTATTTGATCAAATGAT
AGATTATTAATTCGTATATTAATAATGGTAGTGATGAAATTAATAGCCCCTAAAATTGAG
GAAATCCCAGCTAAATGTAAAGAGAAAATTGCTAAGTCCACAGATCTTCCCCCATGGGCA
ATATTAGATGATAATGGGGGATAAACTGTTCATCCTGTTCCTGCTCCATTTTCTACAATT
CTTCTAGAAATTAGTAGGGTTAAAGATGGGGGTAATAATCAAAATCTTATATTATTTATT
CGTGGGAAAGCTATATCGGGGGCTCCTAATATTAAAGGTACCAATCAATTTCCAAATCCT
CCAATTATAATAGGTATAACTATAAAAAAAATTATAATGAAAGCATGAGCTGTTACAATT
GTGTTATAAATTTGATCATCTCCAATTAAAGAGTTAGATGTTCCTAATTCTGCTCGAATT
AATAAACTTAATGAAGTTCCTAATATTCCTGCTCAAATTCCAAAAATAAAATATAAAGTT
CCAATA
>DS_Pira_Sugar_male_20
CAAAATAAATGTTGATATAGAATAGGATCTCCCCCTCCCGCTGGATCAAAGAAGGAGGTA
TTTAAATTTCGATCTGTTAGTAATATAGTAATGGCTCCAGCTAATACTGGTAAAGAAAGT
AATAAAAGTAATGCTGTAATGCCCACTGATCAAATAAATAAAGGTATTTGATCAAATGAT
AGATTATTAATTCGTATATTAATAATGGTAGTGATGAAATTAATAGCCCCTAAAATTGAG
GAAATCCCAGCTAAATGTAAAGAGAAAATTGCTAAGTCCACAGATCTTCCCCCATGGGCA
ATATTAGATGATAATGGGGGATAAACTGTTCATCCTGTTCCTGCTCCATTTTCTACAATT
CTTCTAGAAATTAGTAGGGTTAAAGATGGGGGTAATAATCAAAATCTTATATTATTTATT
CGTGGGAAAGCTATATCGGGGGCTCCTAATATTAAAGGTACCAATCAATTTCCAAATCCT
CCAATTATAATAGGTATAACTATAAAAAAAATTATAATGAAAGCATGAGCTGTTACAATT
GTGTTATAAATTTGATCATCTCCAATTAAAGAGTTAGATGTTCCTAATTCTGCTCGAATT
AATAAACTTAATGAAGTTCCTAATATTCCTGCTCAAATTCCAAAAATAAAATATAAAGTT
CCAATA
>DS_Pira_Corn_female_20
CAAAATAAATGTTGATATAGAATAGGATCTCCCCCTCCCGCTGGATCAAAGAAGGAGGTA
TTTAAATTTCGATCTGTTAGTAATATAGTAATGGCTCCAGCTAATACTGGTAAAGAAAGT
AATAAAAGTAATGCTGTAATGCCCACTGATCAAATAAATAAAGGTATTTGATCAAATGAT
AGATTATTAATTCGTATATTAATAATGGTAGTGATGAAATTAATAGCCCCTAAAATTGAG
GAAATCCCAGCTAAATGTAAAGAGAAAATTGCTAAGTCCACAGATCTTCCCCCATGGGCA
ATATTAGATGATAATGGGGGATAAACTGTTCATCCTGTTCCTGCTCCATTTTCTACAATT
CTTCTAGAAATTAGTAGGGTTAAAGATGGGGGTAATAATCAAAATCTTATATTATTTATT
CGTGGGAAAGCTATATCGGGGGCTCCTAATATTAAAGGTACCAATCAATTTCCAAATCCT
CCAATTATAATAGGTATAACTATAAAAAAAATTATAATGAAAGCATGAGCTGTTACAATT
GTGTTATAAATTTGATCATCTCCAATTAAAGAGTTAGATGTTCCTAATTCTGCTCGAATT
AATAAACTTAATGAAGTTCCTAATATTCCTGCTCAAATTCCAAAAATAAAATATAAAGTT
CCAATA
>DS_Jabo_Sugar_female_21
CAAAATAAATGTTGATATAGAATAGGATCTCCCCCTCCCGCTGGATCAAAGAAGGAGGTA
TTTAAATTTCGATCTGTTAGTAATATAGTAATGGCTCCAGCTAATACTGGTAAAGAAAGT
AATAAAAGTAATGCTGTAATGCCCACTGATCAAATAAATAAAGGTATTTGATCAAATGAT
AGATTATTAATTCGTATATTAATAATGGTAGTGATGAAATTAATAGCCCCTAAAATTGAG
GAAATCCCAGCTAAATGTAAAGAGAAAATTGCTAAGTCCACAGATCTTCCCCCATGGGCA
ATATTAGATGATAATGGGGGATAAACTGTTCATCCTGTTCCTGCTCCATTTTCTACAATT
CTTCTAGAAATTAGTAGGGTTAAAGATGGGGGTAATAATCAAAATCTTATATTATTTATT
CGTGGGAAAGCTATATCGGGGGCTCCTAATATTAAAGGTACCAATCAATTTCCAAATCCT
CCAATTATAATAGGTATAACTATAAAAAAAATTATAATGAAAGCATGAGCTGTTACAATT
GTGTTATAAATTTGATCATCTCCAATTAAAGAGTTAGATGTTCCTAATTCTGCTCGAATT
AATAAACTTAATGAAGTTCCTAATATTCCTGCTCAAATTCCAAAAATAAAATATAAAGTT
CCAATA
>DS_Pira_Sugar_male_21
CAAAATAAATGTTGATATAGAATAGGATCTCCCCCTCCCGCTGGATCAAAGAAGGAGGTA
TTTAAATTTCGATCTGTTAGTAATATAGTAATGGCTCCAGCTAATACTGGTAAAGAAAGT
AATAAAAGTAATGCTGTAATGCCCACTGATCAAATAAATAAAGGTATTTGATCAAATGAT
AGATTATTAATTCGTATATTAATAATGGTAGTGATGAAATTAATAGCCCCTAAAATTGAG
GAAATCCCAGCTAAATGTAAAGAGAAAATTGCTAAGTCCACAGATCTTCCCCCATGGGCA
ATATTAGATGATAATGGGGGATAAACTGTTCATCCTGTTCCTGCTCCATTTTCTACAATT
CTTCTAGAAATTAGTAGGGTTAAAGATGGGGGTAATAATCAAAATCTTATATTATTTATT
CGTGGGAAAGCTATATCGGGGGCTCCTAATATTAAAGGTACCAATCAATTTCCAAATCCT
CCAATTATAATAGGTATAACTATAAAAAAAATTATAATGAAAGCATGAGCTGTTACAATT
GTGTTATAAATTTGATCATCTCCAATTAAAGAGTTAGATGTTCCTAATTCTGCTCGAATT
AATAAACTTAATGAAGTTCCTAATATTCCTGCTCAAATTCCAAAAATAAAATATAAAGTT
CCAATA
>DS_Pira_Corn_female_21
CAAAATAAATGTTGATATAGAATAGGATCTCCCCCTCCCGCTGGATCAAAGAAGGAGGTA
TTTAAATTTCGATCTGTTAGTAATATAGTAATGGCTCCAGCTAATACTGGTAAAGAAAGT
AATAAAAGTAATGCTGTAATGCCCACTGATCAAATAAATAAAGGTATTTGATCAAATGAT
AGATTATTAATTCGTATATTAATAATGGTAGTGATGAAATTAATAGCCCCTAAAATTGAG
GAAATCCCAGCTAAATGTAAAGAGAAAATTGCTAAGTCCACAGATCTTCCCCCATGGGCA
ATATTAGATGATAATGGGGGATAAACTGTTCATCCTGTTCCTGCTCCATTTTCTACAATT
CTTCTAGAAATTAGTAGGGTTAAAGATGGGGGTAATAATCAAAATCTTATATTATTTATT
CGTGGGAAAGCTATATCGGGGGCTCCTAATATTAAAGGTACCAATCAATTTCCAAATCCT
CCAATTATAATAGGTATAACTATAAAAAAAATTATAATGAAAGCATGAGCTGTTACAATT
GTGTTATAAATTTGATCATCTCCAATTAAAGAGTTAGATGTTCCTAATTCTGCTCGAATT
AATAAACTTAATGAAGTTCCTAATATTCCTGCTCAAATTCCAAAAATAAAATATAAAGTT
CCAATA
>DS_Jabo_Sugar_female_22
CAAAATAAATGTTGATATAGAATAGGATCTCCCCCTCCCGCTGGATCAAAGAAGGAGGTA
TTTAAATTTCGATCTGTTAGTAATATAGTAATGGCTCCAGCTAATACTGGTAAAGAAAGT
AATAAAAGTAATGCTGTAATGCCCACTGATCAAATAAATAAAGGTATTTGATCAAATGAT
AGATTATTAATTCGTATATTAATAATGGTAGTGATGAAATTAATAGCCCCTAAAATTGAG
GAAATCCCAGCTAAATGTAAAGAGAAAATTGCTAAGTCCACAGATCTTCCCCCATGGGCA
ATATTAGATGATAATGGGGGATAAACTGTTCATCCTGTTCCTGCTCCATTTTCTACAATT
CTTCTAGAAATTAGTAGGGTTAAAGATGGGGGTAATAATCAAAATCTTATATTATTTATT
CGTGGGAAAGCTATATCGGGGGCTCCTAATATTAAAGGTACCAATCAATTTCCAAATCCT
CCAATTATAATAGGTATAACTATAAAAAAAATTATAATGAAAGCATGAGCTGTTACAATT
GTGTTATAAATTTGATCATCTCCAATTAAAGAGTTAGATGTTCCTAATTCTGCTCGAATT
AATAAACTTAATGAAGTTCCTAATATTCCTGCTCAAATTCCAAAAATAAAATATAAAGTT
CCAATA
>DS_Pira_Sugar_female_22
CAAAATAAATGTTGATATAGAATAGGATCTCCCCCTCCCGCTGGATCAAAGAAGGAGGTA
TTTAAATTTCGATCTGTTAGTAATATAGTAATGGCTCCAGCTAATACTGGTAAAGAAAGT
AATAAAAGTAATGCTGTAATGCCCACTGATCAAATAAATAAAGGTATTTGATCAAATGAT
AGATTATTAATTCGTATATTAATAATGGTAGTGATGAAATTAATAGCCCCTAAAATTGAG
GAAATCCCAGCTAAATGTAAAGAGAAAATTGCTAAGTCCACAGATCTTCCCCCATGGGCA
ATATTAGATGATAATGGGGGATAAACTGTTCATCCTGTTCCTGCTCCATTTTCTACAATT
CTTCTAGAAATTAGTAGGGTTAAAGATGGGGGTAATAATCAAAATCTTATATTATTTATT
CGTGGGAAAGCTATATCGGGGGCTCCTAATATTAAAGGTACCAATCAATTTCCAAATCCT
CCAATTATAATAGGTATAACTATAAAAAAAATTATAATGAAAGCATGAGCTGTTACAATT
GTGTTATAAATTTGATCATCTCCAATTAAAGAGTTAGATGTTCCTAATTCTGCTCGAATT
AATAAACTTAATGAAGTTCCTAATATTCCTGCTCAAATTCCAAAAATAAAATATAAAGTT
CCAATA
>DS_Pira_Corn_female_22
CAAAATAAATGTTGATATAGAATAGGATCTCCCCCTCCCGCTGGATCAAAGAAGGAGGTA
TTTAAATTTCGATCTGTTAGTAATATAGTAATGGCTCCAGCTAATACTGGTAAAGAAAGT
AATAAAAGTAATGCTGTAATGCCCACTGATCAAATAAATAAAGGTATTTGATCAAATGAT
AGATTATTAATTCGTATATTAATAATGGTAGTGATGAAATTAATAGCCCCTAAAATTGAG
GAAATCCCAGCTAAATGTAAAGAGAAAATTGCTAAGTCCACAGATCTTCCCCCATGGGCA
ATATTAGATGATAATGGGGGATAAACTGTTCATCCTGTTCCTGCTCCATTTTCTACAATT
CTTCTAGAAATTAGTAGGGTTAAAGATGGGGGTAATAATCAAAATCTTATATTATTTATT
CGTGGGAAAGCTATATCGGGGGCTCCTAATATTAAAGGTACCAATCAATTTCCAAATCCT
CCAATTATAATAGGTATAACTATAAAAAAAATTATAATGAAAGCATGAGCTGTTACAATT
GTGTTATAAATTTGATCATCTCCAATTAAAGAGTTAGATGTTCCTAATTCTGCTCGAATT
AATAAACTTAATGAAGTTCCTAATATTCCTGCTCAAATTCCAAAAATAAAATATAAAGTT
CCAATA
>DS_Jabo_Sugar_female_23
CAAAATAAATGTTGATATAGAATAGGATCTCCCCCTCCCGCTGGATCAAAGAAGGAGGTA
TTTAAATTTCGATCTGTTAGTAATATAGTAATGGCTCCAGCTAATACTGGTAAAGAAAGT
AATAAAAGTAATGCTGTAATGCCCACTGATCAAATAAATAAAGGTATTTGATCAAATGAT
AGATTATTAATTCGTATATTAATAATGGTAGTGATGAAATTAATAGCCCCTAAAATTGAG
GAAATCCCAGCTAAATGTAAAGAGAAAATTGCTAAGTCCACAGATCTTCCCCCATGGGCA
ATATTAGATGATAATGGGGGATAAACTGTTCATCCTGTTCCTGCTCCATTTTCTACAATT
CTTCTAGAAATTAGTAGGGTTAAAGATGGGGGTAATAATCAAAATCTTATATTATTTATT
CGTGGGAAAGCTATATCGGGGGCTCCTAATATTAAAGGTACCAATCAATTTCCAAATCCT
CCAATTATAATAGGTATAACTATAAAAAAAATTATAATGAAAGCATGAGCTGTTACAATT
GTGTTATAAATTTGATCATCTCCAATTAAAGAGTTAGATGTTCCTAATTCTGCTCGAATT
AATAAACTTAATGAAGTTCCTAATATTCCTGCTCAAATTCCAAAAATAAAATATAAAGTT
CCAATA
>DS_Pira_Sugar_male_23
CAAAATAAATGTTGATATAGAATAGGATCTCCCCCTCCCGCTGGATCAAAGAAGGAGGTA
TTTAAATTTCGATCTGTTAGTAATATAGTAATGGCTCCAGCTAATACTGGTAAAGAAAGT
AATAAAAGTAATGCTGTAATGCCCACTGATCAAATAAATAAAGGTATTTGATCAAATGAT
AGATTATTAATTCGTATATTAATAATGGTAGTGATGAAATTAATAGCCCCTAAAATTGAG
GAAATCCCAGCTAAATGTAAAGAGAAAATTGCTAAGTCCACAGATCTTCCCCCATGGGCA
ATATTAGATGATAATGGGGGATAAACTGTTCATCCTGTTCCTGCTCCATTTTCTACAATT
CTTCTAGAAATTAGTAGGGTTAAAGATGGGGGTAATAATCAAAATCTTATATTATTTATT
CGTGGGAAAGCTATATCGGGGGCTCCTAATATTAAAGGTACCAATCAATTTCCAAATCCT
CCAATTATAATAGGTATAACTATAAAAAAAATTATAATGAAAGCATGAGCTGTTACAATT
GTGTTATAAATTTGATCATCTCCAATTAAAGAGTTAGATGTTCCTAATTCTGCTCGAATT
AATAAACTTAATGAAGTTCCTAATATTCCTGCTCAAATTCCAAAAATAAAATATAAAGTT
CCAATA
>DS_Pira_Corn_male_23
CAAAATAAATGTTGATATAGAATAGGATCTCCCCCTCCCGCTGGATCAAAGAAGGAGGTA
TTTAAATTTCGATCTGTTAGTAATATAGTAATGGCTCCAGCTAATACTGGTAAAGAAAGT
AATAAAAGTAATGCTGTAATGCCCACTGATCAAATAAATAAAGGTATTTGATCAAATGAT
AGATTATTAATTCGTATATTAATAATGGTAGTGATGAAATTAATAGCCCCTAAAATTGAG
GAAATCCCAGCTAAATGTAAAGAGAAAATTGCTAAGTCCACAGATCTTCCCCCATGGGCA
ATATTAGATGATAATGGGGGATAAACTGTTCATCCTGTTCCTGCTCCATTTTCTACAATT
CTTCTAGAAATTAGTAGGGTTAAAGATGGGGGTAATAATCAAAATCTTATATTATTTATT
CGTGGGAAAGCTATATCGGGGGCTCCTAATATTAAAGGTACCAATCAATTTCCAAATCCT
CCAATTATAATAGGTATAACTATAAAAAAAATTATAATGAAAGCATGAGCTGTTACAATT
GTGTTATAAATTTGATCATCTCCAATTAAAGAGTTAGATGTTCCTAATTCTGCTCGAATT
AATAAACTTAATGAAGTTCCTAATATTCCTGCTCAAATTCCAAAAATAAAATATAAAGTT
CCAATA
>DS_Jabo_Sugar_male_24
CAAAATAAATGTTGATATAGAATAGGATCTCCCCCTCCCGCTGGGTCAAAGAAGGAGGTA
TTTAAATTTCGATCTGTTAGTAATATAGTAATGGCTCCAGCTAATACTGGTAAAGAAAGT
AATAAAAGTAATGCTGTAATGCCCACTGATCAAATAAATAAAGGTATTTGATCAAATGAT
AGATTATTAATTCGTATATTAATAATGGTAGTGATGAAATTAATAGCCCCTAAAATTGAG
GAAATCCCAGCTAAATGTAAAGAGAAAATTGCTAAGTCCACAGATCTTCCCCCATGGGCA
ATATTAGATGATAATGGGGGATAAACTGTTCATCCTGTTCCTGCTCCATTTTCTACAATT
CTTCTAGAAATTAGTAGGGTTAAAGATGGGGGTAATAATCAAAATCTTATATTATTTATT
CGTGGGAAAGCTATATCGGGGGCTCCTAATATTAAAGGTACCAATCAATTTCCAAATCCT
CCAATTATAATAGGTATAACTATAAAAAAAATTATAATGAAAGCATGAGCTGTTACAATT
GTGTTATAAATTTGATCATCTCCAATTAAAGAGTTAGATGTTCCTAATTCTGCTCGAATT
AATAAACTTAATGAAGTTCCTAATATTCCTGCTCAAATTCCAAAAATAAAATATAAAGTT
CCAATA
>DS_Pira_Sugar_male_24
CAAAATAAATGTTGATATAGAATAGGATCTCCCCCTCCCGCTGGGTCAAAGAAGGAGGTA
TTTAAATTTCGATCTGTTAGTAATATAGTAATGGCTCCAGCTAATACTGGTAAAGAAAGT
AATAAAAGTAATGCTGTAATGCCCACTGATCAAATAAATAAAGGTATTTGATCAAATGAT
AGATTATTAATTCGTATATTAATAATGGTAGTGATGAAATTAATAGCCCCTAAAATTGAG
GAAATCCCAGCTAAATGTAAAGAGAAAATTGCTAAGTCCACAGATCTTCCCCCATGGGCA
ATATTAGATGATAATGGGGGATAAACTGTTCATCCTGTTCCTGCTCCATTTTCTACAATT
CTTCTAGAAATTAGTAGGGTTAAAGATGGGGGTAATAATCAAAATCTTATATTATTTATT
CGTGGGAAAGCTATATCGGGGGCTCCTAATATTAAAGGTACCAATCAATTTCCAAATCCT
CCAATTATAATAGGTATAACTATAAAAAAAATTATAATGAAAGCATGAGCTGTTACAATT
GTGTTATAAATTTGATCATCTCCAATTAAAGAGTTAGATGTTCCTAATTCTGCTCGAATT
AATAAACTTAATGAAGTTCCTAATATTCCTGCTCAAATTCCAAAAATAAAATATAAAGTT
CCAATA
>DS_Pira_Corn_male_24
CAAAATAAATGTTGATATAGAATAGGATCTCCCCCTCCCGCTGGGTCAAAGAAGGAGGTA
TTTAAATTTCGATCTGTTAGTAATATAGTAATGGCTCCAGCTAATACTGGTAAAGAAAGT
AATAAAAGTAATGCTGTAATGCCCACTGATCAAATAAATAAAGGTATTTGATCAAATGAT
AGATTATTAATTCGTATATTAATAATGGTAGTGATGAAATTAATAGCCCCTAAAATTGAG
GAAATCCCAGCTAAATGTAAAGAGAAAATTGCTAAGTCCACAGATCTTCCCCCATGGGCA
ATATTAGATGATAATGGGGGATAAACTGTTCATCCTGTTCCTGCTCCATTTTCTACAATT
CTTCTAGAAATTAGTAGGGTTAAAGATGGGGGTAATAATCAAAATCTTATATTATTTATT
CGTGGGAAAGCTATATCGGGGGCTCCTAATATTAAAGGTACCAATCAATTTCCAAATCCT
CCAATTATAATAGGTATAACTATAAAAAAAATTATAATGAAAGCATGAGCTGTTACAATT
GTGTTATAAATTTGATCATCTCCAATTAAAGAGTTAGATGTTCCTAATTCTGCTCGAATT
AATAAACTTAATGAAGTTCCTAATATTCCTGCTCAAATTCCAAAAATAAAATATAAAGTT
CCAATA
>DS_Pira_Sugar_male_25
CAAAATAAATGTTGATATAGAATAGGATCTCCCCCTCCCGCTGGATCAAAGAAGGAGGTA
TTTAAATTTCGATCTGTTAGTAATATAGTAATGGCTCCAGCTAATACTGGTAAAGAAAGT
AATAAAAGTAATGCTGTAATGCCCACTGATCAAATAAATAAAGGTATTTGATCAAATGAT
AGATTATTAATTCGTATATTAATAATGGTAGTGATGAAATTAATAGCCCCTAAAATTGAG
GAAATCCCAGCTAAATGTAAAGAGAAAATTGCTAAGTCCACAGATCTTCCCCCATGGGCA
ATATTAGATGATAATGGGGGATAAACTGTTCATCCTGTTCCTGCTCCATTTTCTACAATT
CTTCTAGAAATTAGTAGGGTTAAAGATGGGGGTAATAATCAAAATCTTATATTATTTATT
CGTGGGAAAGCTATATCGGGGGCTCCTAATATTAAAGGTACCAATCAATTTCCAAATCCT
CCAATTATAATAGGTATAACTATAAAAAAAATTATAATGAAAGCATGAGCTGTTACAATT
GTGTTATAAATTTGATCATCTCCAATTAAAGAGTTAGATGTTCCTAATTCTGCTCGAATT
AATAAACTTAATGAAGTTCCTAATATTCCTGCTCAAATTCCAAAAATAAAATATAAAGTT
CCAATA
>DF_Maceio_Sugar_female_11
CAAAATAAATGTTGATAAAGAATAGGGTCTCCCCCTCCCGCCGGGTCAAAAAAGGAAGTA
TTTAAATTTCGATCTGTTAATAATATAGTAATAGCTCCAGCTAATACCGGTAAAGAGAGT
AATAAAAGTAAGGCTGTAATACCTACTGATCAAATAAATAAAGGTATTTGATCAAATGAT
AATCCATTAATTCGTATATTAATAATAGTAGTGATAAAGTTAATAGCTCCTAAAATTGAA
GAAATTCCGGCTAAGTGTAATGAAAAAATTGCTAAATCTACAGATCTACCACCGTGGGCA
ATATTAGATGATAAAGGGGGGTAAACTGTTCATCCTGTCCCAGCCCCGTTTTCTACAATT
CTTCTAGAAATTAATAGGGTTAAAGAGGGGGGTAATAATCAAAATCTTATATTATTTATT
CGGGGGAAAGCTATATCTGGGGCTCCTAATATTAAAGGAATTAATCAATTTCCAAATCCT
CCAATTATAATAGGTATAACTATAAAAAAAATTATAATAAAAGCGTGAGCTGTAACAATT
GTATTATAAATTTGATCATCTCCAATTAACGAATTAGGAGTTCCTAATTCTGCGCGAATT
AAAAGACTTAATGATGTTCCTAATATTCCTGCTCAAATTCCAAAAATAAAATATAAAGTT
CCAATA
>DS_Jabo_Sugar_female_2
CAAAATAAATGTTGATATAGAATAGGATCTCCCCCTCCCGCTGGATCAAAGAAGGAGGTA
TTTAAATTTCGATCTGTTAGTAATATAGTAATGGCTCCAGCTAATACTGGTAAAGAAAGT
AATAAAAGTAATGCTGTAATGCCCACTGATCAAATAAATAAAGGTATTTGATCAAATGAT
AGATTATTAATTCGTATATTAATAATGGTAGTGATGAAATTAATAGCCCCTAAAATTGAG
GAAATCCCAGCTAAATGTAAAGAGAAAATTGCTAAGTCCACAGATCTTCCCCCATGGGCA
ATATTAGATGATAATGGGGGATAAACTGTTCATCCTGTTCCTGCTCCATTTTCTACAATT
CTTCTAGAAATTAGTAGGGTTAAAGATGGGGGTAATAATCAAAATCTTATATTATTTATT
CGTGGGAAAGCTATATCGGGGGCTCCTAATATTAAAGGTACCAATCAATTTCCAAATCCT
CCAATTATAATAGGTATAACTATAAAAAAAATTATAATGAAAGCATGAGCTGTTACAATT
GTGTTATAAATTTGATCATCTCCAATTAAAGAGTTAGATGTTCCTAATTCTGCTCGAATT
AATAAACTTAATGAAGTTCCTAATATTCCTGCTCAAATTCCAAAAATAAAATATAAAGTT
CCAATA
>DS_Morrinhos_Sugar_male_2
CAAAATAAATGTTGATATAGAATAGGATCTCCCCCTCCCGCTGGATCAAAGAAGGAGGTA
TTTAAATTTCGATCTGTTAGTAATATAGTAATGGCTCCAGCTAATACTGGTAAAGAAAGT
AATAAAAGTAATGCTGTAATGCCCACTGATCAAATAAATAAAGGTATTTGATCAAATGAT
AGATTATTAATTCGTATATTAATAATGGTAGTGATGAAATTAATAGCCCCTAAAATTGAG
GAAATCCCAGCTAAATGTAAAGAGAAAATTGCTAAGTCCACAGATCTTCCCCCATGGGCA
ATATTAGATGATAATGGGGGATAAACTGTTCATCCTGTTCCTGCTCCATTTTCTACAATT
CTTCTAGAAATTAGTAGGGTTAAAGATGGGGGTAATAATCAAAATCTTATATTATTTATT
CGTGGGAAAGCTATATCGGGGGCTCCTAATATTAAAGGTACCAATCAATTTCCAAATCCT
CCAATTATAATAGGTATAACTATAAAAAAAATTATAATGAAAGCATGAGCTGTTACAATT
GTGTTATAAATTTGATCATCTCCAATTAAAGAGTTAGATGTTCCTAATTCTGCTCGAATT
AATAAACTTAATGAAGTTCCTAATATTCCTGCTCAAATTCCAAAAATAAAATATAAAGTT
CCAATA
>DS_Morrinhos_Corn_female_2
CAAAATAAATGTTGATATAGAATAGGATCTCCCCCTCCCGCTGGATCAAAGAAGGAGGTA
TTTAAATTTCGATCTGTTAGTAATATAGTAATGGCTCCAGCTAATACTGGTAAAGAAAGT
AATAAAAGTAATGCTGTAATGCCCACTGATCAAATAAATAAAGGTATTTGATCAAATGAT
AGATTATTAATTCGTATATTAATAATGGTAGTGATGAAATTAATAGCCCCTAAAATTGAG
GAAATCCCAGCTAAATGTAAAGAGAAAATTGCTAAGTCCACAGATCTTCCCCCATGGGCA
ATATTAGATGATAATGGGGGATAAACTGTTCATCCTGTTCCTGCTCCATTTTCTACAATT
CTTCTAGAAATTAGTAGGGTTAAAGATGGGGGTAATAATCAAAATCTTATATTATTTATT
CGTGGGAAAGCTATATCGGGGGCTCCTAATATTAAAGGTACCAATCAATTTCCAAATCCT
CCAATTATAATAGGTATAACTATAAAAAAAATTATAATGAAAGCATGAGCTGTTACAATT
GTGTTATAAATTTGATCATCTCCAATTAAAGAGTTAGATGTTCCTAATTCTGCTCGAATT
AATAAACTTAATGAAGTTCCTAATATTCCTGCTCAAATTCCAAAAATAAAATATAAAGTT
CCAATA
>DS_Pira_Sugar_female_2
CAAAATAAATGTTGATATAGAATAGGATCTCCCCCTCCCGCTGGATCAAAGAAGGAGGTA
TTTAAATTTCGATCTGTTAGTAATATAGTAATGGCTCCAGCTAATACTGGTAAAGAAAGT
AATAAAAGTAATGCTGTAATGCCCACTGATCAAATAAATAAAGGTATTTGATCAAATGAT
AGATTATTAATTCGTATATTAATAATGGTAGTGATGAAATTAATAGCCCCTAAAATTGAG
GAAATCCCAGCTAAATGTAAAGAGAAAATTGCTAAGTCCACAGATCTTCCCCCATGGGCA
ATATTAGATGATAATGGGGGATAAACTGTTCATCCTGTTCCTGCTCCATTTTCTACAATT
CTTCTAGAAATTAGTAGGGTTAAAGATGGGGGTAATAATCAAAATCTTATATTATTTATT
CGTGGGAAAGCTATATCGGGGGCTCCTAATATTAAAGGTACCAATCAATTTCCAAATCCT
CCAATTATAATAGGTATAACTATAAAAAAAATTATAATGAAAGCATGAGCTGTTACAATT
GTGTTATAAATTTGATCATCTCCAATTAAAGAGTTAGATGTTCCTAATTCTGCTCGAATT
AATAAACTTAATGAAGTTCCTAATATTCCTGCTCAAATTCCAAAAATAAAATATAAAGTT
CCAATA
>DS_Pira_Corn_female_2
CAAAATAAATGTTGATATAGAATAGGATCTCCCCCTCCCGCTGGATCAAAGAAGGAGGTA
TTTAAATTTCGATCTGTTAGTAATATAGTAATGGCTCCAGCTAATACTGGTAAAGAAAGT
AATAAAAGTAATGCTGTAATGCCCACTGATCAAATAAATAAAGGTATTTGATCAAATGAT
AGATTATTAATTCGTATATTAATAATGGTAGTGATGAAATTAATAGCCCCTAAAATTGAG
GAAATCCCAGCTAAATGTAAAGAGAAAATTGCTAAGTCCACAGATCTTCCCCCATGGGCA
ATATTAGATGATAATGGGGGATAAACTGTTCATCCTGTTCCTGCTCCATTTTCTACAATT
CTTCTAGAAATTAGTAGGGTTAAAGATGGGGGTAATAATCAAAATCTTATATTATTTATT
CGTGGGAAAGCTATATCGGGGGCTCCTAATATTAAAGGTACCAATCAATTTCCAAATCCT
CCAATTATAATAGGTATAACTATAAAAAAAATTATAATGAAAGCATGAGCTGTTACAATT
GTGTTATAAATTTGATCATCTCCAATTAAAGAGTTAGATGTTCCTAATTCTGCTCGAATT
AATAAACTTAATGAAGTTCCTAATATTCCTGCTCAAATTCCAAAAATAAAATATAAAGTT
CCAATA
>DF_Maceio_Sugar_female_12
CAAAATAAATGTTGATAAAGAATGGGGTCTCCCCCTCCCGCCGGGTCAAAAAAGGAAGTA
TTTAAATTTCGATCTGTTAATAATATAGTAATAGCTCCAGCTAATACCGGTAAAGAGAGT
AATAAAAGTAAGGCTGTAATACCTACTGATCAAATAAATAAAGGTATTTGATCAAATGAT
AATCCATTAATTCGTATATTAATAATAGTAGTGATAAAGTTAATAGCTCCTAAAATTGAA
GAAATTCCGGCTAAGTGTAATGAAAAAATTGCTAAATCTACAGATCTACCACCGTGGGCA
ATATTAGATGATAAAGGGGGGTAAACTGTTCATCCTGTCCCAGCCCCGTTTTCTACAATT
CTTCTAGAAATTAATAGGGTTAAAGAGGGGGGTAATAATCAAAATCTTATATTATTTATT
CGGGGGAAAGCTATATCTGGGGCTCCTAATATTAAAGGAATTAATCAATTTCCAAATCCT
CCAATTATAATAGGTATAACTATAAAAAAAATTATAATAAAAGCGTGAGCTGTAACAATT
GTATTATAAATTTGATCATCTCCAATTAACGAATTAGGAGTTCCTAATTCTGCGCGAATT
AAAAGACTTAATGATGTTCCTAATATTCCTGCTCAAATTCCAAAAATAAAATATAAAGTT
CCAATA
>DS_Jabo_Sugar_male_3
CAAAATAAATGTTGATATAGAATAGGATCTCCCCCTCCCGCTGGATCAAAGAAGGAGGTA
TTTAAATTTCGATCTGTTAGTAATATAGTAATGGCTCCAGCTAATACTGGTAAAGAAAGT
AATAAAAGTAATGCTGTAATGCCCACTGATCAAATAAATAAAGGTATTTGATCAAATGAT
AGATTATTAATTCGTATATTAATAATGGTAGTGATGAAATTAATAGCCCCTAAAATTGAG
GAAATCCCAGCTAAATGTAAAGAGAAAATTGCTAAGTCCACAGATCTTCCCCCATGGGCA
ATATTAGATGATAATGGGGGATAAACTGTTCATCCTGTTCCTGCTCCATTTTCTACAATT
CTTCTAGAAATTAGTAGGGTTAAAGATGGGGGTAATAATCAAAATCTTATATTATTTATT
CGTGGGAAAGCTATATCGGGGGCTCCTAATATTAAAGGTACCAATCAATTTCCAAATCCT
CCAATTATAATAGGTATAACTATAAAAAAAATTATAATGAAAGCATGAGCTGTTACAATT
GTGTTATAAATTTGATCATCTCCAATTAAAGAGTTAGATGTTCCTAATTCTGCTCGAATT
AATAAACTTAATGAAGTTCCTAATATTCCTGCTCAAATTCCAAAAATAAAATATAAAGTT
CCAATA
>DS_Morrinhos_Corn_male_3
CAAAATAAATGTTGATATAGAATAGGATCTCCCCCTCCCGCTGGATCAAAGAAGGAGGTA
TTTAAATTTCGATCTGTTAGTAATATAGTAATGGCTCCAGCTAATACTGGTAAAGAAAGT
AATAAAAGTAATGCTGTAATGCCCACTGATCAAATAAATAAAGGTATTTGATCAAATGAT
AGATTATTAATTCGTATATTAATAATGGTAGTGATGAAATTAATAGCCCCTAAAATTGAG
GAAATCCCAGCTAAATGTAAAGAGAAAATTGCTAAGTCCACAGATCTTCCCCCATGGGCA
ATATTAGATGATAATGGGGGATAAACTGTTCATCCTGTTCCTGCTCCATTTTCTACAATT
CTTCTAGAAATTAGTAGGGTTAAAGATGGGGGTAATAATCAAAATCTTATATTATTTATT
CGTGGGAAAGCTATATCGGGGGCTCCTAATATTAAAGGTACCAATCAATTTCCAAATCCT
CCAATTATAATAGGTATAACTATAAAAAAAATTATAATGAAAGCATGAGCTGTTACAATT
GTGTTATAAATTTGATCATCTCCAATTAAAGAGTTAGATGTTCCTAATTCTGCTCGAATT
AATAAACTTAATGAAGTTCCTAATATTCCTGCTCAAATTCCAAAAATAAAATATAAAGTT
CCAATA
>DS_Pira_Sugar_female_3
CAAAATAAATGTTGATATAGAATAGGATCTCCCCCTCCCGCTGGATCAAAGAAGGAGGTA
TTTAAATTTCGATCTGTTAGTAATATAGTAATGGCTCCAGCTAATACTGGTAAAGAAAGT
AATAAAAGTAATGCTGTAATGCCCACTGATCAAATAAATAAAGGTATTTGATCAAATGAT
AGATTATTAATTCGTATATTAATAATGGTAGTGATGAAATTAATAGCCCCTAAAATTGAG
GAAATCCCAGCTAAATGTAAAGAGAAAATTGCTAAGTCCACAGATCTTCCCCCATGGGCA
ATATTAGATGATAATGGGGGATAAACTGTTCATCCTGTTCCTGCTCCATTTTCTACAATT
CTTCTAGAAATTAGTAGGGTTAAAGATGGGGGTAATAATCAAAATCTTATATTATTTATT
CGTGGGAAAGCTATATCGGGGGCTCCTAATATTAAAGGTACCAATCAATTTCCAAATCCT
CCAATTATAATAGGTATAACTATAAAAAAAATTATAATGAAAGCATGAGCTGTTACAATT
GTGTTATAAATTTGATCATCTCCAATTAAAGAGTTAGATGTTCCTAATTCTGCTCGAATT
AATAAACTTAATGAAGTTCCTAATATTCCTGCTCAAATTCCAAAAATAAAATATAAAGTT
CCAATA
>DS_Pira_Corn_female_3
CAAAATAAATGTTGATATAGAATAGGATCTCCCCCTCCCGCTGGATCAAAGAAGGAGGTA
TTTAAATTTCGATCTGTTAGTAATATAGTAATGGCTCCAGCTAATACTGGTAAAGAAAGT
AATAAAAGTAATGCTGTAATGCCCACTGATCAAATAAATAAAGGTATTTGATCAAATGAT
AGATTATTAATTCGTATATTAATAATGGTAGTGATGAAATTAATAGCCCCTAAAATTGAG
GAAATCCCAGCTAAATGTAAAGAGAAAATTGCTAAGTCCACAGATCTTCCCCCATGGGCA
ATATTAGATGATAATGGGGGATAAACTGTTCATCCTGTTCCTGCTCCATTTTCTACAATT
CTTCTAGAAATTAGTAGGGTTAAAGATGGGGGTAATAATCAAAATCTTATATTATTTATT
CGTGGGAAAGCTATATCGGGGGCTCCTAATATTAAAGGTACCAATCAATTTCCAAATCCT
CCAATTATAATAGGTATAACTATAAAAAAAATTATAATGAAAGCATGAGCTGTTACAATT
GTGTTATAAATTTGATCATCTCCAATTAAAGAGTTAGATGTTCCTAATTCTGCTCGAATT
AATAAACTTAATGAAGTTCCTAATATTCCTGCTCAAATTCCAAAAATAAAATATAAAGTT
CCAATA
>DF_Maceio_Sugar_female_13
CAAAATAAATGTTGATAAAGAATGGGGTCTCCCCCTCCCGCCGGGTCAAAAAAGGAAGTA
TTTAAATTTCGATCTGTTAATAATATAGTAATAGCTCCAGCTAATACCGGTAAAGAGAGT
AATAAAAGTAAGGCTGTAATACCTACTGATCAAATAAATAAAGGTATTTGATCAAATGAT
AATCCATTAATTCGTATATTAATAATAGTAGTGATAAAGTTAATAGCTCCTAAAATTGAA
GAAATTCCGGCTAAGTGTAATGAAAAAATTGCTAAATCTACAGATCTACCACCGTGGGCA
ATATTAGATGATAAAGGGGGGTAAACTGTTCATCCTGTCCCAGCCCCGTTTTCTACAATT
CTTCTAGAAATTAATAGGGTTAAAGAGGGGGGTAATAATCAAAATCTTATATTATTTATT
CGGGGGAAAGCTATATCTGGGGCTCCTAATATTAAAGGAATTAATCAATTTCCAAATCCT
CCAATTATAATAGGTATAACTATAAAAAAAATTATAATAAAAGCGTGAGCTGTAACAATT
GTATTATAAATTTGATCATCTCCAATTAACGAATTAGGAGTTCCTAATTCTGCGCGAATT
AAAAGACTTAATGATGTTCCTAATATTCCTGCTCAAATTCCAAAAATAAAATATAAAGTT
CCAATA
>DS_Jabo_Sugar_male_4
CAAAATAAATGTTGATATAGAATAGGATCTCCCCCTCCCGCTGGATCAAAGAAGGAGGTA
TTTAAATTTCGATCTGTTAGTAATATAGTAATGGCTCCAGCTAATACTGGTAAAGAAAGT
AATAAAAGTAATGCTGTAATGCCCACTGATCAAATAAATAAAGGTATTTGATCAAATGAT
AGATTATTAATTCGTATATTAATAATGGTAGTGATGAAATTAATAGCCCCTAAAATTGAG
GAAATCCCAGCTAAATGTAAAGAGAAAATTGCTAAGTCCACAGATCTTCCCCCATGGGCA
ATATTAGATGATAATGGGGGATAAACTGTTCATCCTGTTCCTGCTCCATTTTCTACAATT
CTTCTAGAAATTAGTAGGGTTAAAGATGGGGGTAATAATCAAAATCTTATATTATTTATT
CGTGGGAAAGCTATATCGGGGGCTCCTAATATTAAAGGTACCAATCAATTTCCAAATCCT
CCAATTATAATAGGTATAACTATAAAAAAAATTATAATGAAAGCATGAGCTGTTACAATT
GTGTTATAAATTTGATCATCTCCAATTAAAGAGTTAGATGTTCCTAATTCTGCTCGAATT
AATAAACTTAATGAAGTTCCTAATATTCCTGCTCAAATTCCAAAAATAAAATATAAAGTT
CCAATA
>DS_Morrinhos_Corn_female_4
CAAAATAAATGTTGATATAGAATAGGATCTCCCCCTCCCGCTGGATCAAAGAAGGAGGTA
TTTAAATTTCGATCTGTTAGTAATATAGTAATGGCTCCAGCTAATACTGGTAAAGAAAGT
AATAAAAGTAATGCTGTAATGCCCACTGATCAAATAAATAAAGGTATTTGATCAAATGAT
AGATTATTAATTCGTATATTAATAATGGTAGTGATGAAATTAATAGCCCCTAAAATTGAG
GAAATCCCAGCTAAATGTAAAGAGAAAATTGCTAAGTCCACAGATCTTCCCCCATGGGCA
ATATTAGATGATAATGGGGGATAAACTGTTCATCCTGTTCCTGCTCCATTTTCTACAATT
CTTCTAGAAATTAGTAGGGTTAAAGATGGGGGTAATAATCAAAATCTTATATTATTTATT
CGTGGGAAAGCTATATCGGGGGCTCCTAATATTAAAGGTACCAATCAATTTCCAAATCCT
CCAATTATAATAGGTATAACTATAAAAAAAATTATAATGAAAGCATGAGCTGTTACAATT
GTGTTATAAATTTGATCATCTCCAATTAAAGAGTTAGATGTTCCTAATTCTGCTCGAATT
AATAAACTTAATGAAGTTCCTAATATTCCTGCTCAAATTCCAAAAATAAAATATAAAGTT
CCAATA
>DS_Pira_Sugar_female_4
CAAAATAAATGTTGATATAGAATAGGATCTCCCCCTCCCGCTGGATCAAAGAAGGAGGTA
TTTAAATTTCGATCTGTTAGTAATATAGTAATGGCTCCAGCTAATACTGGTAAAGAAAGT
AATAAAAGTAATGCTGTAATGCCCACTGATCAAATAAATAAAGGTATTTGATCAAATGAT
AGATTATTAATTCGTATATTAATAATGGTAGTGATGAAATTAATAGCCCCTAAAATTGAG
GAAATCCCAGCTAAATGTAAAGAGAAAATTGCTAAGTCCACAGATCTTCCCCCATGGGCA
ATATTAGATGATAATGGGGGATAAACTGTTCATCCTGTTCCTGCTCCATTTTCTACAATT
CTTCTAGAAATTAGTAGGGTTAAAGATGGGGGTAATAATCAAAATCTTATATTATTTATT
CGTGGGAAAGCTATATCGGGGGCTCCTAATATTAAAGGTACCAATCAATTTCCAAATCCT
CCAATTATAATAGGTATAACTATAAAAAAAATTATAATGAAAGCATGAGCTGTTACAATT
GTGTTATAAATTTGATCATCTCCAATTAAAGAGTTAGATGTTCCTAATTCTGCTCGAATT
AATAAACTTAATGAAGTTCCTAATATTCCTGCTCAAATTCCAAAAATAAAATATAAAGTT
CCAATA
>DS_Pira_Corn_female_4
CAAAATAAATGTTGATATAGAATAGGATCTCCCCCTCCCGCTGGATCAAAGAAGGAGGTA
TTTAAATTTCGATCTGTTAGTAATATAGTAATGGCTCCAGCTAATACTGGTAAAGAAAGT
AATAAAAGTAATGCTGTAATGCCCACTGATCAAATAAATAAAGGTATTTGATCAAATGAT
AGATTATTAATTCGTATATTAATAATGGTAGTGATGAAATTAATAGCCCCTAAAATTGAG
GAAATCCCAGCTAAATGTAAAGAGAAAATTGCTAAGTCCACAGATCTTCCCCCATGGGCA
ATATTAGATGATAATGGGGGATAAACTGTTCATCCTGTTCCTGCTCCATTTTCTACAATT
CTTCTAGAAATTAGTAGGGTTAAAGATGGGGGTAATAATCAAAATCTTATATTATTTATT
CGTGGGAAAGCTATATCGGGGGCTCCTAATATTAAAGGTACCAATCAATTTCCAAATCCT
CCAATTATAATAGGTATAACTATAAAAAAAATTATAATGAAAGCATGAGCTGTTACAATT
GTGTTATAAATTTGATCATCTCCAATTAAAGAGTTAGATGTTCCTAATTCTGCTCGAATT
AATAAACTTAATGAAGTTCCTAATATTCCTGCTCAAATTCCAAAAATAAAATATAAAGTT
CCAATA
>DS_Jabo_Sugar_female_5
CAAAATAAATGTTGATATAGAATAGGATCTCCCCCTCCCGCTGGATCAAAGAAGGAGGTA
TTTAAATTTCGATCTGTTAGTAATATAGTAATGGCTCCAGCTAATACTGGTAAAGAAAGT
AATAAAAGTAATGCTGTAATGCCCACTGATCAAATAAATAAAGGTATTTGATCAAATGAT
AGATTATTAATTCGTATATTAATAATGGTAGTGATGAAATTAATAGCCCCTAAAATTGAG
GAAATCCCAGCTAAATGTAAAGAGAAAATTGCTAAGTCCACAGATCTTCCCCCATGGGCA
ATATTAGATGATAATGGGGGATAAACTGTTCATCCTGTTCCTGCTCCATTTTCTACAATT
CTTCTAGAAATTAGTAGGGTTAAAGATGGGGGTAATAATCAAAATCTTATATTATTTATT
CGTGGGAAAGCTATATCGGGGGCTCCTAATATTAAAGGTACCAATCAATTTCCAAATCCT
CCAATTATAATAGGTATAACTATAAAAAAAATTATAATGAAAGCATGAGCTGTTACAATT
GTGTTATAAATTTGATCATCTCCAATTAAAGAGTTAGATGTTCCTAATTCTGCTCGAATT
AATAAACTTAATGAAGTTCCTAATATTCCTGCTCAAATTCCAAAAATAAAATATAAAGTT
CCAATA
>DS_Morrinhos_Corn_male_5
CAAAATAAATGTTGATATAGAATAGGATCTCCCCCTCCCGCTGGATCAAAGAAGGAGGTA
TTTAAATTTCGATCTGTTAGTAATATAGTAATGGCTCCAGCTAATACTGGTAAAGAAAGT
AATAAAAGTAATGCTGTAATGCCCACTGATCAAATAAATAAAGGTATTTGATCAAATGAT
AGATTATTAATTCGTATATTAATAATGGTAGTGATGAAATTAATAGCCCCTAAAATTGAG
GAAATCCCAGCTAAATGTAAAGAGAAAATTGCTAAGTCCACAGATCTTCCCCCATGGGCA
ATATTAGATGATAATGGGGGATAAACTGTTCATCCTGTTCCTGCTCCATTTTCTACAATT
CTTCTAGAAATTAGTAGGGTTAAAGATGGGGGTAATAATCAAAATCTTATATTATTTATT
CGTGGGAAAGCTATATCGGGGGCTCCTAATATTAAAGGTACCAATCAATTTCCAAATCCT
CCAATTATAATAGGTATAACTATAAAAAAAATTATAATGAAAGCATGAGCTGTTACAATT
GTGTTATAAATTTGATCATCTCCAATTAAAGAGTTAGATGTTCCTAATTCTGCTCGAATT
AATAAACTTAATGAAGTTCCTAATATTCCTGCTCAAATTCCAAAAATAAAATATAAAGTT
CCAATA
>DS_Pira_Sugar_female_5
CAAAATAAATGTTGATATAGAATAGGATCTCCCCCTCCCGCTGGGTCAAAGAAGGAGGTA
TTTAAATTTCGATCTGTTAGTAATATAGTAATGGCTCCAGCTAATACTGGTAAAGAAAGT
AATAAAAGTAATGCTGTAATGCCCACTGATCAAATAAATAAAGGTATTTGATCAAATGAT
AGATTATTAATTCGTATATTAATAATGGTAGTGATGAAATTAATAGCCCCTAAAATTGAG
GAAATCCCAGCTAAATGTAAAGAGAAAATTGCTAAGTCCACAGATCTTCCCCCATGGGCA
ATATTAGATGATAATGGGGGATAAACTGTTCATCCTGTTCCTGCTCCATTTTCTACAATT
CTTCTAGAAATTAGTAGGGTTAAAGATGGGGGTAATAATCAAAATCTTATATTATTTATT
CGTGGGAAAGCTATATCGGGGGCTCCTAATATTAAAGGTACCAATCAATTTCCAAATCCT
CCAATTATAATAGGTATAACTATAAAAAAAATTATAATGAAAGCATGAGCTGTTACAATT
GTGTTATAAATTTGATCATCTCCAATTAAAGAGTTAGATGTTCCTAATTCTGCTCGAATT
AATAAACTTAATGAAGTTCCTAATATTCCTGCTCAAATTCCAAAAATAAAATATAAAGTT
CCAATA
>DS_Pira_Corn_male_5
CAAAATAAATGTTGATATAGAATAGGATCTCCCCCTCCCGCTGGATCAAAGAAGGAGGTA
TTTAAATTTCGATCTGTTAGTAATATAGTAATGGCTCCAGCTAATACTGGTAAAGAAAGT
AATAAAAGTAATGCTGTAATGCCCACTGATCAAATAAATAAAGGTATTTGATCAAATGAT
AGATTATTAATTCGTATATTAATAATGGTAGTGATGAAATTAATAGCCCCTAAAATTGAG
GAAATCCCAGCTAAATGTAAAGAGAAAATTGCTAAGTCCACAGATCTTCCCCCATGGGCA
ATATTAGATGATAATGGGGGATAAACTGTTCATCCTGTTCCTGCTCCATTTTCTACAATT
CTTCTAGAAATTAGTAGGGTTAAAGATGGGGGTAATAATCAAAATCTTATATTATTTATT
CGTGGGAAAGCTATATCGGGGGCTCCTAATATTAAAGGTACCAATCAATTTCCAAATCCT
CCAATTATAATAGGTATAACTATAAAAAAAATTATAATGAAAGCATGAGCTGTTACAATT
GTGTTATAAATTTGATCATCTCCAATTAAAGAGTTAGATGTTCCTAATTCTGCTCGAATT
AATAAACTTAATGAAGTTCCTAATATTCCTGCTCAAATTCCAAAAATAAAATATAAAGTT
CCAATA
>DS_Jabo_Sugar_male_6
CAAAATAAATGTTGATATAGAATAGGATCTCCCCCTCCCGCTGGATCAAAGAAGGAGGTA
TTTAAATTTCGATCTGTTAGTAATATAGTAATGGCTCCAGCTAATACTGGTAAAGAAAGT
AATAAAAGTAATGCTGTAATGCCCACTGATCAAATAAATAAAGGTATTTGATCAAATGAT
AGATTATTAATTCGTATATTAATAATGGTAGTGATGAAATTAATAGCCCCTAAAATTGAG
GAAATCCCAGCTAAATGTAAAGAGAAAATTGCTAAGTCCACAGATCTTCCCCCATGGGCA
ATATTAGATGATAATGGGGGATAAACTGTTCATCCTGTTCCTGCTCCATTTTCTACAATT
CTTCTAGAAATTAGTAGGGTTAAAGATGGGGGTAATAATCAAAATCTTATATTATTTATT
CGTGGGAAAGCTATATCGGGGGCTCCTAATATTAAAGGTACCAATCAATTTCCAAATCCT
CCAATTATAATAGGTATAACTATAAAAAAAATTATAATGAAAGCATGAGCTGTTACAATT
GTGTTATAAATTTGATCATCTCCAATTAAAGAGTTAGATGTTCCTAATTCTGCTCGAATT
AATAAACTTAATGAAGTTCCTAATATTCCTGCTCAAATTCCAAAAATAAAATATAAAGTT
CCAATA
>DS_Morrinhos_Corn_male_6
CAAAATAAATGTTGATATAGAATAGGATCTCCTCCTCCCGCTGGATCAAAGAAGGAGGTA
TTTAAATTTCGATCTGTTAGTAATATAGTAATGGCTCCAGCTAATACTGGTAAAGAAAGT
AATAAAAGTAATGCTGTAATGCCCACTGATCAAATAAATAAAGGTATTTGATCAAATGAT
AGATTATTAATTCGTATATTAATAATGGTAGTGATGAAATTAATAGCCCCTAAAATTGAG
GAAATCCCAGCTAAATGTAAAGAGAAAATTGCTAAGTCCACAGATCTTCCCCCATGGGCA
ATATTAGATGATAATGGGGGATAAACTGTTCATCCTGTTCCTGCTCCATTTTCTACAATT
CTTCTAGAAATTAGTAGGGTTAAAGATGGGGGTAATAATCAAAATCTTATATTATTTATT
CGTGGGAAAGCTATATCGGGGGCTCCTAATATTAAAGGTACCAATCAATTTCCAAATCCT
CCAATTATAATAGGTATAACTATAAAAAAAATTATAATGAAAGCATGAGCTGTTACAATT
GTGTTATAAATTTGATCATCTCCAATTAAAGAGTTAGATGTTCCTAATTCTGCTCGAATT
AATAAACTTAATGAAGTTCCTAATATTCCTGCTCAAATTCCAAAAATAAAATATAAAGTT
CCAATA
>DS_Pira_Sugar_female_6
CAAAATAAATGTTGATATAGAATAGGATCTCCCCCTCCCGCTGGATCAAAGAAGGAGGTA
TTTAAATTTCGATCTGTTAGTAATATAGTAATGGCTCCAGCTAATACTGGTAAAGAAAGT
AATAAAAGTAATGCTGTAATGCCCACTGATCAAATAAATAAAGGTATTTGATCAAATGAT
AGATTATTAATTCGTATATTAATAATGGTAGTGATGAAATTAATAGCCCCTAAAATTGAG
GAAATCCCAGCTAAATGTAAAGAGAAAATTGCTAAGTCCACAGATCTTCCCCCATGGGCA
ATATTAGATGATAATGGGGGATAAACTGTTCATCCTGTTCCTGCTCCATTTTCTACAATT
CTTCTAGAAATTAGTAGGGTTAAAGATGGGGGTAATAATCAAAATCTTATATTATTTATT
CGTGGGAAAGCTATATCGGGGGCTCCTAATATTAAAGGTACCAATCAATTTCCAAATCCT
CCAATTATAATAGGTATAACTATAAAAAAAATTATAATGAAAGCATGAGCTGTTACAATT
GTGTTATAAATTTGATCATCTCCAATTAAAGAGTTAGATGTTCCTAATTCTGCTCGAATT
AATAAACTTAATGAAGTTCCTAATATTCCTGCTCAAATTCCAAAAATAAAATATAAAGTT
CCAATA
>DS_Pira_Corn_male_6
CAAAATAAATGTTGATATAGAATAGGATCTCCCCCTCCCGCTGGATCAAAGAAGGAGGTA
TTTAAATTTCGATCTGTTAGTAATATAGTAATGGCTCCAGCTAATACTGGTAAAGAAAGT
AATAAAAGTAATGCTGTAATGCCCACTGATCAAATAAATAAAGGTATTTGATCAAATGAT
AGATTATTAATTCGTATATTAATAATGGTAGTGATGAAATTAATAGCCCCTAAAATTGAG
GAAATCCCAGCTAAATGTAAAGAGAAAATTGCTAAGTCCACAGATCTTCCCCCATGGGCA
ATATTAGATGATAATGGGGGATAAACTGTTCATCCTGTTCCTGCTCCATTTTCTACAATT
CTTCTAGAAATTAGTAGGGTTAAAGATGGGGGTAATAATCAAAATCTTATATTATTTATT
CGTGGGAAAGCTATATCGGGGGCTCCTAATATTAAAGGTACCAATCAATTTCCAAATCCT
CCAATTATAATAGGTATAACTATAAAAAAAATTATAATGAAAGCATGAGCTGTTACAATT
GTGTTATAAATTTGATCATCTCCAATTAAAGAGTTAGATGTTCCTAATTCTGCTCGAATT
AATAAACTTAATGAAGTTCCTAATATTCCTGCTCAAATTCCAAAAATAAAATATAAAGTT
CCAATA
>DS_Jabo_Sugar_male_7
CAAAATAAATGTTGATATAGAATAGGATCTCCCCCTCCCGCTGGATCAAAGAAGGAGGTA
TTTAAATTTCGATCTGTTAGTAATATAGTAATGGCTCCAGCTAATACTGGTAAAGAAAGT
AATAAAAGTAATGCTGTAATGCCCACTGATCAAATAAATAAAGGTATTTGATCAAATGAT
AGATTATTAATTCGTATATTAATAATGGTAGTGATGAAATTAATAGCCCCTAAAATTGAG
GAAATCCCAGCTAAATGTAAAGAGAAAATTGCTAAGTCCACAGATCTTCCCCCATGGGCA
ATATTAGATGATAATGGGGGATAAACTGTTCATCCTGTTCCTGCTCCATTTTCTACAATT
CTTCTAGAAATTAGTAGGGTTAAAGATGGGGGTAATAATCAAAATCTTATATTATTTATT
CGTGGGAAAGCTATATCGGGGGCTCCTAATATTAAAGGTACCAATCAATTTCCAAATCCT
CCAATTATAATAGGTATAACTATAAAAAAAATTATAATGAAAGCATGAGCTGTTACAATT
GTGTTATAAATTTGATCATCTCCAATTAAAGAGTTAGATGTTCCTAATTCTGCTCGAATT
AATAAACTTAATGAAGTTCCTAATATTCCTGCTCAAATTCCAAAAATAAAATATAAAGTT
CCAATA
>DS_Morrinhos_Corn_male_7
CAAAATAAATGTTGATATAGAATAGGATCTCCCCCTCCCGCTGGATCAAAGAAGGAGGTA
TTTAAATTTCGATCTGTTAGTAATATAGTAATGGCTCCAGCTAATACTGGTAAAGAAAGT
AATAAAAGTAATGCTGTAATGCCCACTGATCAAATAAATAAAGGTATTTGATCAAATGAT
AGATTATTAATTCGTATATTAATAATGGTAGTGATGAAATTAATAGCCCCTAAAATTGAG
GAAATCCCAGCTAAATGTAAAGAGAAAATTGCTAAGTCCACAGATCTTCCCCCATGGGCA
ATATTAGATGATAATGGGGGATAAACTGTTCATCCTGTTCCTGCTCCATTTTCTACAATT
CTTCTAGAAATTAGTAGGGTTAAAGATGGGGGTAATAATCAAAATCTTATATTATTTATT
CGTGGGAAAGCTATATCGGGGGCTCCTAATATTAAAGGTACCAATCAATTTCCAAATCCT
CCAATTATAATAGGTATAACTATAAAAAAAATTATAATGAAAGCATGAGCTGTTACAATT
GTGTTATAAATTTGATCATCTCCAATTAAAGAGTTAGATGTTCCTAATTCTGCTCGAATT
AATAAACTTAATGAAGTTCCTAATATTCCTGCTCAAATTCCAAAAATAAAATATAAAGTT
CCAATA
>DS_Pira_Sugar_female_7
CAAAATAAATGTTGATATAGAATAGGATCTCCCCCTCCCGCTGGATCAAAGAAGGAGGTA
TTTAAATTTCGATCTGTTAGTAATATAGTAATGGCTCCAGCTAATACTGGTAAAGAAAGT
AATAAAAGTAATGCTGTAATGCCCACTGATCAAATAAATAAAGGTATTTGATCAAATGAT
AGATTATTAATTCGTATATTAATAATGGTAGTGATGAAATTAATAGCCCCTAAAATTGAG
GAAATCCCAGCTAAATGTAAAGAGAAAATTGCTAAGTCCACAGATCTTCCCCCATGGGCA
ATATTAGATGATAATGGGGGATAAACTGTTCATCCTGTTCCTGCTCCATTTTCTACAATT
CTTCTAGAAATTAGTAGGGTTAAAGATGGGGGTAATAATCAAAATCTTATATTATTTATT
CGTGGGAAAGCTATATCGGGGGCTCCTAATATTAAAGGTACCAATCAATTTCCAAATCCT
CCAATTATAATAGGTATAACTATAAAAAAAATTATAATGAAAGCATGAGCTGTTACAATT
GTGTTATAAATTTGATCATCTCCAATTAAAGAGTTAGATGTTCCTAATTCTGCTCGAATT
AATAAACTTAATGAAGTTCCTAATATTCCTGCTCAAATTCCAAAAATAAAATATAAAGTT
CCAATA
>DS_Pira_Corn_female_7
CAAAATAAATGTTGATATAGAATAGGATCTCCCCCTCCCGCTGGATCAAAGAAGGAGGTA
TTTAAATTTCGATCTGTTAGTAATATAGTAATGGCTCCAGCTAATACTGGTAAAGAAAGT
AATAAAAGTAATGCTGTAATGCCCACTGATCAAATAAATAAAGGTATTTGATCAAATGAT
AGATTATTAATTCGTATATTAATAATGGTAGTGATGAAATTAATAGCCCCTAAAATTGAG
GAAATCCCAGCTAAATGTAAAGAGAAAATTGCTAAGTCCACAGATCTTCCCCCATGGGCA
ATATTAGATGATAATGGGGGATAAACTGTTCATCCTGTTCCTGCTCCATTTTCTACAATT
CTTCTAGAAATTAGTAGGGTTAAAGATGGGGGTAATAATCAAAATCTTATATTATTTATT
CGTGGGAAAGCTATATCGGGGGCTCCTAATATTAAAGGTACCAATCAATTTCCAAATCCT
CCAATTATAATAGGTATAACTATAAAAAAAATTATAATGAAAGCATGAGCTGTTACAATT
GTGTTATAAATTTGATCATCTCCAATTAAAGAGTTAGATGTTCCTAATTCTGCTCGAATT
AATAAACTTAATGAAGTTCCTAATATTCCTGCTCAAATTCCAAAAATAAAATATAAAGTT
CCAATA
>DS_Jabo_Sugar_female_8
CAAAATAAATGTTGATATAGAATAGGATCTCCCCCTCCCGCTGGATCAAAGAAGGAGGTA
TTTAAATTTCGATCTGTTAGTAATATAGTAATGGCTCCAGCTAATACTGGTAAAGAAAGT
AATAAAAGTAATGCTGTAATGCCCACTGATCAAATAAATAAAGGTATTTGATCAAATGAT
AGATTATTAATTCGTATATTAATAATGGTAGTGATGAAATTAATAGCCCCTAAAATTGAG
GAAATCCCAGCTAAATGTAAAGAGAAAATTGCTAAGTCCACAGATCTTCCCCCATGGGCA
ATATTAGATGATAATGGGGGATAAACTGTTCATCCTGTTCCTGCTCCATTTTCTACAATT
CTTCTAGAAATTAGTAGGGTTAAAGATGGGGGTAATAATCAAAATCTTATATTATTTATT
CGTGGGAAAGCTATATCGGGGGCTCCTAATATTAAAGGTACCAATCAATTTCCAAATCCT
CCAATTATAATAGGTATAACTATAAAAAAAATTATAATGAAAGCATGAGCTGTTACAATT
GTGTTATAAATTTGATCATCTCCAATTAAAGAGTTAGATGTTCCTAATTCTGCTCGAATT
AATAAACTTAATGAAGTTCCTAATATTCCTGCTCAAATTCCAAAAATAAAATATAAAGTT
CCAATA
>DS_Morrinhos_Corn_male_8
CAAAATAAATGTTGATATAGAATAGGATCTCCCCCTCCCGCTGGATCAAAGAAGGAGGTA
TTTAAATTTCGATCTGTTAGTAATATAGTAATGGCTCCAGCTAATACTGGTAAAGAAAGT
AATAAAAGTAATGCTGTAATGCCCACTGATCAAATAAATAAAGGTATTTGATCAAATGAT
AGATTATTAATTCGTATATTAATAATGGTAGTGATGAAATTAATAGCCCCTAAAATTGAG
GAAATCCCAGCTAAATGTAAAGAGAAAATTGCTAAGTCCACAGATCTTCCCCCATGGGCA
ATATTAGATGATAATGGGGGATAAACTGTTCATCCTGTTCCTGCTCCATTTTCTACAATT
CTTCTAGAAATTAGTAGGGTTAAAGATGGGGGTAATAATCAAAATCTTATATTATTTATT
CGTGGGAAAGCTATATCGGGGGCTCCTAATATTAAAGGTACCAATCAATTTCCAAATCCT
CCAATTATAATAGGTATAACTATAAAAAAAATTATAATGAAAGCATGAGCTGTTACAATT
GTGTTATAAATTTGATCATCTCCAATTAAAGAGTTAGATGTTCCTAATTCTGCTCGAATT
AATAAACTTAATGAAGTTCCTAATATTCCTGCTCAAATTCCAAAAATAAAATATAAAGTT
CCAATA
>DS_Pira_Sugar_male_8
CAAAATAAATGTTGATATAGAATAGGATCTCCCCCTCCCGCTGGATCAAAGAAGGAGGTA
TTTAAATTTCGATCTGTTAGTAATATAGTAATGGCTCCAGCTAATACTGGTAAAGAAAGT
AATAAAAGTAATGCTGTAATGCCCACTGATCAAATAAATAAAGGTATTTGATCAAATGAT
AGATTATTAATTCGTATATTAATAATGGTAGTGATGAAATTAATAGCCCCTAAAATTGAG
GAAATCCCAGCTAAATGTAAAGAGAAAATTGCTAAGTCCACAGATCTTCCCCCATGGGCA
ATATTAGATGATAATGGGGGATAAACTGTTCATCCTGTTCCTGCTCCATTTTCTACAATT
CTTCTAGAAATTAGTAGGGTTAAAGATGGGGGTAATAATCAAAATCTTATATTATTTATT
CGTGGGAAAGCTATATCGGGGGCTCCTAATATTAAAGGTACCAATCAATTTCCAAATCCT
CCAATTATAATAGGTATAACTATAAAAAAAATTATAATGAAAGCATGAGCTGTTACAATT
GTGTTATAAATTTGATCATCTCCAATTAAAGAGTTAGATGTTCCTAATTCTGCTCGAATT
AATAAACTTAATGAAGTTCCTAATATTCCTGCTCAAATTCCAAAAATAAAATATAAAGTT
CCAATA
>DS_Pira_Corn_female_8
CAAAATAAATGTTGATATAGAATAGGATCTCCCCCTCCCGCTGGATCAAAGAAGGAGGTA
TTTAAATTTCGATCTGTTAGTAATATAGTAATGGCTCCAGCTAATACTGGTAAAGAAAGT
AATAAAAGTAATGCTGTAATGCCCACTGATCAAATAAATAAAGGTATTTGATCAAATGAT
AGATTATTAATTCGTATATTAATAATGGTAGTGATGAAATTAATAGCCCCTAAAATTGAG
GAAATCCCAGCTAAATGTAAAGAGAAAATTGCTAAGTCCACAGATCTTCCCCCATGGGCA
ATATTAGATGATAATGGGGGATAAACTGTTCATCCTGTTCCTGCTCCATTTTCTACAATT
CTTCTAGAAATTAGTAGGGTTAAAGATGGGGGTAATAATCAAAATCTTATATTATTTATT
CGTGGGAAAGCTATATCGGGGGCTCCTAATATTAAAGGTACCAATCAATTTCCAAATCCT
CCAATTATAATAGGTATAACTATAAAAAAAATTATAATGAAAGCATGAGCTGTTACAATT
GTGTTATAAATTTGATCATCTCCAATTAAAGAGTTAGATGTTCCTAATTCTGCTCGAATT
AATAAACTTAATGAAGTTCCTAATATTCCTGCTCAAATTCCAAAAATAAAATATAAAGTT
CCAATA
>DS_Jabo_Sugar_female_9
CAAAATAAATGTTGATATAGAATAGGATCTCCCCCTCCCGCTGGATCAAAGAAGGAGGTA
TTTAAATTTCGATCTGTTAGTAATATAGTAATGGCTCCAGCTAATACTGGTAAAGAAAGT
AATAAAAGTAATGCTGTAATGCCCACTGATCAAATAAATAAAGGTATTTGATCAAATGAT
AGATTATTAATTCGTATATTAATAATGGTAGTGATGAAATTAATAGCCCCTAAAATTGAG
GAAATCCCAGCTAAATGTAAAGAGAAAATTGCTAAGTCCACAGATCTTCCCCCATGGGCA
ATATTAGATGATAATGGGGGATAAACTGTTCATCCTGTTCCTGCTCCATTTTCTACAATT
CTTCTAGAAATTAGTAGGGTTAAAGATGGGGGTAATAATCAAAATCTTATATTATTTATT
CGTGGGAAAGCTATATCGGGGGCTCCTAATATTAAAGGTACCAATCAATTTCCAAATCCT
CCAATTATAATAGGTATAACTATAAAAAAAATTATAATGAAAGCATGAGCTGTTACAATT
GTGTTATAAATTTGATCATCTCCAATTAAAGAGTTAGATGTTCCTAATTCTGCTCGAATT
AATAAACTTAATGAAGTTCCTAATATTCCTGCTCAAATTCCAAAAATAAAATATAAAGTT
CCAATA
>DS_Pira_Sugar_male_9
CAAAATAAATGTTGATATAGAATAGGATCTCCCCCTCCCGCTGGATCAAAGAAGGAGGTA
TTTAAATTTCGATCTGTTAGTAATATAGTAATGGCTCCAGCTAATACTGGTAAAGAAAGT
AATAAAAGTAATGCTGTAATGCCCACTGATCAAATAAATAAAGGTATTTGATCAAATGAT
AGATTATTAATTCGTATATTAATAATGGTAGTGATGAAATTAATAGCCCCTAAAATTGAG
GAAATCCCAGCTAAATGTAAAGAGAAAATTGCTAAGTCCACAGATCTTCCCCCATGGGCA
ATATTAGATGATAATGGGGGATAAACTGTTCATCCTGTTCCTGCTCCATTTTCTACAATT
CTTCTAGAAATTAGTAGGGTTAAAGATGGGGGTAATAATCAAAATCTTATATTATTTATT
CGTGGGAAAGCTATATCGGGGGCTCCTAATATTAAAGGTACCAATCAATTTCCAAATCCT
CCAATTATAATAGGTATAACTATAAAAAAAATTATAATGAAAGCATGAGCTGTTACAATT
GTGTTATAAATTTGATCATCTCCAATTAAAGAGTTAGATGTTCCTAATTCTGCTCGAATT
AATAAACTTAATGAAGTTCCTAATATTCCTGCTCAAATTCCAAAAATAAAATATAAAGTT
CCAATA
>DS_Pira_Corn_female_9
CAAAATAAATGTTGATATAGAATAGGATCTCCCCCTCCCGCTGGATCAAAGAAGGAGGTA
TTTAAATTTCGATCTGTTAGTAATATAGTAATGGCTCCAGCTAATACTGGTAAAGAAAGT
AATAAAAGTAATGCTGTAATGCCCACTGATCAAATAAATAAAGGTATTTGATCAAATGAT
AGATTATTAATTCGTATATTAATAATGGTAGTGATGAAATTAATAGCCCCTAAAATTGAG
GAAATCCCAGCTAAATGTAAAGAGAAAATTGCTAAGTCCACAGATCTTCCCCCATGGGCA
ATATTAGATGATAATGGGGGATAAACTGTTCATCCTGTTCCTGCTCCATTTTCTACAATT
CTTCTAGAAATTAGTAGGGTTAAAGATGGGGGTAATAATCAAAATCTTATATTATTTATT
CGTGGGAAAGCTATATCGGGGGCTCCTAATATTAAAGGTACCAATCAATTTCCAAATCCT
CCAATTATAATAGGTATAACTATAAAAAAAATTATAATGAAAGCATGAGCTGTTACAATT
GTGTTATAAATTTGATCATCTCCAATTAAAGAGTTAGATGTTCCTAATTCTGCTCGAATT
AATAAACTTAATGAAGTTCCTAATATTCCTGCTCAAATTCCAAAAATAAAATATAAAGTT
CCAATA
>DF_Maceio_Sugar_female_1
CAAAATAAATGTTGATAAAGAATGGGGTCTCCCCCTCCCGCCGGGTCAAAAAAGGAAGTA
TTTAAATTTCGATCTGTTAATAATATAGTAATAGCTCCAGCTAATACCGGTAAAGAGAGT
AATAAAAGTAAGGCTGTAATACCTACTGATCAAATAAATAAAGGTATTTGATCAAATGAT
AATCCATTAATTCGTATATTAATAATAGTAGTGATAAAGTTAATAGCTCCTAAAATTGAA
GAAATTCCGGCTAAGTGTAATGAAAAAATTGCTAAATCTACAGATCTACCACCGTGGGCA
ATATTAGATGATAAAGGGGGGTAAACTGTTCATCCTGTCCCAGCCCCGTTTTCTACAATT
CTTCTAGAAATTAATAGGGTTAAAGAGGGGGGTAATAATCAAAATCTTATATTATTTATT
CGGGGGAAAGCTATATCTGGGGCTCCTAATATTAAAGGAATTAATCAATTTCCAAATCCT
CCAATTATAATAGGTATAACTATAAAAAAAATTATAATAAAAGCGTGAGCTGTAACAATT
GTATTATAAATTTGATCATCTCCAATTAACGAATTAGGAGTTCCTAATTCTGCGCGAATT
AAAAGACTTAATGATGTTCCTAATATTCCTGCTCAAATTCCAAAAATAAAATATAAAGTT
CCAATA
>DF_Maceio_Sugar_female_8
CAAAATAAATGTTGATAAAGAATGGGGTCTCCCCCTCCCGCCGGGTCAAAAAAGGAAGTA
TTTAAATTTCGATCTGTTAATAATATAGTAATAGCTCCAGCTAATACCGGTAAAGAGAGT
AATAAAAGTAAGGCTGTAATACCTACTGATCAAATAAATAAAGGTATTTGATCAAATGAT
AATCCATTAATTCGTATATTAATAATAGTGGTGATAAAGTTAATAGCTCCTAAAATTGAA
GAAATTCCAGCTAAGTGTAATGAAAAAATTGCTAAATCTACAGATCTACCACTGTGGGCA
ATATTAGATGATAAAGGGGGGTAAACTGTTCATCCTGTCCCAGCCCCGTTTTCTACAATT
CTTCTAGAAATTAATAGGGTTAAAGAGGGGGGTAATAATCAAAATCTTATATTATTTATT
CGGGGGAAAGCTATATCTGGGGCTCCTAATATTAAAGGAATTAATCAATTTCCAAATCCT
CCAATTATAATAGGTATAACTATAAAAAAAATTATAATAAAAGCGTGAGCTGTAACAATT
GTATTATAAATTTGATCATCTCCAATTAACGAATTAGGAGTTCCTAATTCTGCGCGAATT
AAAAGACTTAATGATGTTCCTAATATTCCTGCTCAAATTCCAAAAATAAAATATAAAGTT
CCAATA
>DF_Maceio_Sugar_female_2
CAAAATAAATGTTGATAAAGAATGGGGTCTCCCCCTCCCGCCGGGTCAAAAAAGGAAGTA
TTTAAATTTCGATCTGTTAATAATATAGTAATAGCTCCAGCTAATACCGGTAAAGAGAGT
AATAAAAGTAAGGCTGTAATACCTACTGATCAAATAAATAAAGGTATTTGATCAAATGAT
AATCCATTAATTCGTATATTAATAATAGTAGTGATAAAGTTAATAGCTCCTAAAATTGAA
GAAATTCCGGCTAAGTGTAATGAAAAAATTGCTAAATCTACAGATCTACCACCGTGGGCA
ATATTAGATGATAAAGGGGGGTAAACTGTTCATCCTGTCCCAGCCCCGTTTTCTACAATT
CTTCTAGAAATTAATAGGGTTAAAGAGGGGGGTAATAATCAAAATCTTATATTATTTATT
CGGGGGAAAGCTATATCTGGGGCTCCTAATATTAAAGGAATTAATCAATTTCCAAATCCT
CCAATTATAATAGGTATAACTATAAAAAAAATTATAATAAAAGCGTGAGCTGTAACAATT
GTATTATAAATTTGATCATCTCCAATTAACGAATTAGGAGTTCCTAATTCTGCGCGAATT
AAAAGACTTAATGATGTTCCTAATATTCCTGCTCAAATTCCAAAAATAAAATATAAAGTT
CCAATA
>DF_Maceio_Sugar_male_9
CAAAATAAATGTTGATAAAGAATGGGGTCTCCCCCTCCCGCCGGGTCAAAAAAGGAAGTA
TTTAAATTTCGATCTGTTAATAATATAGTAATAGCTCCAGCTAATACCGGTAAAGAGAGT
AATAAAAGTAAGGCTGTAATACCTACTGATCAAATAAATAAAGGTATTTGATCAAATGAT
AACCCATTAATTCGTATATTAATAATAGTGGTGATAAAGTTAATAGCTCCTAAAATTGAA
GAAATTCCAGCTAAGTGTAATGAAAAAATTGCTAAATCTACAGATCTACCACCGTGGGCA
ATATTAGATGATAAAGGGGGGTAAACTGTTCATCCTGTCCCAGCCCCGTTTTCTACAATT
CTTCTAGAAATTAATAGGGTTAAAGAGGGGGGTAATAATCAAAATCTTATATTATTTATT
CGGGGGAAAGCTATATCTGGGGCTCCTAATATTAAAGGAATTAATCAATTTCCAAATCCT
CCAATTATAATAGGTATAACTATAAAAAAAATTATAATAAAAGCGTGAGCTGTAACAATT
GTATTATAAATTTGATCATCTCCAATTAACGAATTAGGAGTTCCTAATTCTGCGCGAATT
AAAAGACTTAATGATGTTCCTAATATTCCTGCTCAAATTCCAAAAATAAAATATAAAGTT
CCAATA
>DF_Maceio_Sugar_female_3
CAAAATAAATGTTGATAAAGAATGGGGTCTCCCCCTCCCGCCGGGTCAAAAAAGGAAGTA
TTTAAATTTCGATCTGTTAATAATATAGTAATAGCTCCAGCTAATACCGGTAAAGAGAGT
AATAAAAGTAAGGCTGTAATACCTACTGATCAAATAAATAAAGGTATTTGATCAAATGAT
AATCCATTAATTCGTATATTAATAATAGTAGTGATAAAGTTAATAGCTCCTAAAATTGAA
GAAATTCCGGCTAAGTGTAATGAAAAAATTGCTAAATCTACAGATCTACCACCGTGGGCA
ATATTAGATGATAAAGGGGGGTAAACTGTTCATCCTGTCCCAGCCCCGTTTTCTACAATT
CTTCTAGAAATTAATAGGGTTAAAGAGGGGGGTAATAATCAAAATCTTATATTATTTATT
CGGGGGAAAGCTATATCTGGGGCTCCTAATATTAAAGGAATTAATCAATTTCCAAATCCT
CCAATTATAATAGGTATAACTATAAAAAAAATTATAATAAAAGCGTGAGCTGTAACAATT
GTATTATAAATTTGATCATCTCCAATTAACGAATTAGGAGTTCCTAATTCTGCGCGAATT
AAAAGACTTAATGATGTTCCTAATATTCCTGCTCAAATTCCAAAAATAAAATATAAAGTT
CCAATA
>DF_Maceio_Sugar_female_5
CAAAATAAATGTTGATAAAGAATAGGGTCTCCCCCTCCCGCCGGGTCAAAAAAGGAAGTA
TTTAAATTTCGATCTGTTAATAATATAGTAATAGCTCCAGCTAATACCGGTAAAGAGAGT
AATAAAAGTAAGGCTGTAATACCTACTGATCAAATAAATAAAGGTATTTGATCAAATGAT
AATCCATTAATTCGTATATTAATAATAGTGGTGATAAAGTTAATAGCTCCTAAAATTGAA
GAAATTCCGGCTAAGTGTAATGAAAAAATTGCTAAATCTACAGATCTACCACCGTGGGCA
ATATTAGATGATAAAGGGGGGTAAACTGTTCATCCTGTCCCAGCCCCGTTTTCTACAATT
CTTCTAGAAATTAATAGGGTTAAAGAGGGGGGTAATAATCAAAATCTTATATTATTTATT
CGGGGGAAAGCTATATCTGGGGCTCCTAATATTAAAGGAATTAATCAATTTCCAAATCCT
CCAATTATAATAGGTATAACTATAAAAAAAATTATAATAAAAGCGTGAGCTGTAACAATT
GTATTATAAATTTGATCATCTCCAATTAACGAATTAGGAGTTCCTAATTCTGCGCGAATT
AAAAGACTTAATGATGTTCCTAATATTCCTGCTCAAATTCCAAAAATAAAATATAAAGTT
CCAATA
>DF_Maceio_Sugar_female_6
CAAAATAAATGTTGATAAAGAATGGGGTCTCCCCCTCCCGCCGGGTCAAAAAAGGAAGTA
TTTAAATTTCGATCTGTTAATAATATAGTAATAGCTCCAGCTAATACCGGTAAAGAGAGT
AATAAAAGTAAGGCTGTAATACCTACTGATCAAATAAATAAAGGTATTTGATCAAATGAT
AATCCATTAATTCGTATATTAATAATAGTAGTGATAAAGTTAATAGCTCCTAAAATTGAA
GAAATTCCGGCTAAGTGTAATGAAAAAATTGCTAAATCTACAGATCTACCACCGTGGGCA
ATATTAGATGATAAAGGGGGGTAAACTGTTCATCCTGTCCCAGCCCCGTTTTCTACAATT
CTTCTAGAAATTAATAGGGTTAAAGAGGGGGGTAATAATCAAAATCTTATATTATTTATT
CGGGGGAAAGCTATATCTGGGGCTCCTAATATTAAAGGAATTAATCAATTTCCAAATCCT
CCAATTATAATAGGTATAACTATAAAAAAAATTATAATAAAAGCGTGAGCTGTAACAATT
GTATTATAAATTTGATCATCTCCAATTAACGAATTAGGAGTTCCTAATTCTGCGCGAATT
AAAAGACTTAATGATGTTCCTAATATTCCTGCTCAAATTCCAAAAATAAAATATAAAGTT
CCAATA
>DF_Maceio_Sugar_female_7
CAAAATAAATGTTGATAAAGAATGGGGTCTCCCCCTCCCGCCGGGTCAAAAAAGGAAGTA
TTTAAATTTCGATCTGTTAATAATATAGTAATAGCTCCAGCTAATACCGGTAAAGAGAGT
AATAAAAGTAAGGCTGTAATACCTACTGATCAAATAAATAAAGGTATTTGATCAAATGAT
AACCCATTAATTCGTATATTAATAATAGTGGTGATAAAGTTAATAGCTCCTAAAATTGAA
GAAATTCCAGCTAAGTGTAATGAAAAAATTGCTAAATCTACAGATCTACCACCGTGGGCA
ATATTAGATGATAAAGGGGGGTAAACTGTTCATCCTGTCCCAGCCCCGTTTTCTACAATT
CTTCTAGAAATTAATAGGGTTAAAGAGGGGGGTAATAATCAAAATCTTATATTATTTATT
CGGGGGAAAGCTATATCTGGGGCTCCTAATATTAAAGGAATTAATCAATTTCCAAATCCT
CCAATTATAATAGGTATAACTATAAAAAAAATTATAATAAAAGCGTGAGCTGTAACAATT
GTATTATAAATTTGATCATCTCCAATTAACGAATTAGGAGTTCCTAATTCTGCGCGAATT
AAAAGACTTAATGATGTTCCTAATATTCCTGCTCAAATTCCAAAAATAAAATATAAAGTT
CCAATA
