# Supplementary material for: Morphological and molecular characterization of Brazilian populations of Diatraea saccharalis (Fabricius, 1794) (Lepidoptera: Crambidae) and the evolutionary relationship among species of Diatraea Guilding
Source: PLoS One. 2017 Nov 16;12(11):e0186266. doi: 10.1371/journal.pone.0186266 (PMC5690654; doi:10.1371/journal.pone.0186266)
Supplement: S2 Dataset — (XLSX) [file pone.0186266.s008.xlsx]

## Sheet: Sheet1
Sample_ID	Population	Host	Dsc1	Dsc2	Dsc3	Dsc5	Dsc7	Dsc9	Dsc10	Dsc11	Dsc13	Dsc19	Dsc20
j1	Jaboticabal	Sugarcane	182	-9	250	174	219	196	285	-9	284	163	241
j1	Jaboticabal	Sugarcane	190	-9	260	190	246	196	303	-9	284	181	241
j10	Jaboticabal	Sugarcane	190	238	258	176	243	196	285	240	284	163	241
j10	Jaboticabal	Sugarcane	190	238	280	176	243	196	303	240	302	181	241
j11	Jaboticabal	Sugarcane	182	-9	260	174	243	196	305	240	284	163	241
j11	Jaboticabal	Sugarcane	190	-9	266	190	243	196	305	240	302	181	241
j12	Jaboticabal	Sugarcane	182	238	260	174	246	196	285	240	284	163	241
j12	Jaboticabal	Sugarcane	190	238	260	174	246	196	303	240	302	185	241
j13	Jaboticabal	Sugarcane	182	238	260	174	246	176	285	240	284	163	241
j13	Jaboticabal	Sugarcane	182	252	260	174	246	176	303	240	284	191	241
j14	Jaboticabal	Sugarcane	182	238	260	174	219	196	305	240	302	163	241
j14	Jaboticabal	Sugarcane	186	252	260	174	219	196	305	240	310	181	241
j15	Jaboticabal	Sugarcane	182	238	260	174	246	196	305	240	284	163	241
j15	Jaboticabal	Sugarcane	182	252	260	190	246	196	305	240	310	191	241
j16	Jaboticabal	Sugarcane	182	238	260	174	246	196	285	240	278	163	241
j16	Jaboticabal	Sugarcane	182	252	260	190	246	196	285	240	278	163	241
j17	Jaboticabal	Sugarcane	182	238	260	174	219	196	303	206	284	163	-9
j17	Jaboticabal	Sugarcane	182	238	260	174	246	196	303	240	302	191	-9
j18	Jaboticabal	Sugarcane	186	238	260	176	246	196	285	210	284	163	-9
j18	Jaboticabal	Sugarcane	186	252	260	176	246	196	305	240	302	163	-9
j19	Jaboticabal	Sugarcane	182	252	260	174	219	196	305	210	302	163	241
j19	Jaboticabal	Sugarcane	186	252	260	174	246	196	305	240	310	181	241
j2	Jaboticabal	Sugarcane	182	-9	250	176	219	196	305	-9	284	163	241
j2	Jaboticabal	Sugarcane	190	-9	250	190	246	196	305	-9	302	181	241
j20	Jaboticabal	Sugarcane	190	238	260	176	246	196	285	210	284	163	241
j20	Jaboticabal	Sugarcane	190	252	260	190	246	196	303	240	302	181	249
j21	Jaboticabal	Sugarcane	190	252	260	-9	246	196	285	210	-9	163	-9
j21	Jaboticabal	Sugarcane	190	252	260	-9	246	196	285	240	-9	181	-9
j22	Jaboticabal	Sugarcane	186	238	260	174	246	196	285	210	278	163	-9
j22	Jaboticabal	Sugarcane	190	252	260	174	246	196	285	240	278	181	-9
j23	Jaboticabal	Sugarcane	182	238	258	176	246	196	305	240	278	163	241
j23	Jaboticabal	Sugarcane	190	252	280	176	246	196	305	240	310	181	241
j24	Jaboticabal	Sugarcane	190	238	266	176	219	174	285	240	284	163	241
j24	Jaboticabal	Sugarcane	190	238	266	176	246	208	305	240	284	185	241
j3	Jaboticabal	Sugarcane	182	252	260	174	219	196	-9	240	-9	163	241
j3	Jaboticabal	Sugarcane	190	252	260	190	249	196	-9	256	-9	185	241
j4	Jaboticabal	Sugarcane	190	238	260	176	246	196	285	240	278	163	249
j4	Jaboticabal	Sugarcane	190	252	260	176	246	196	305	256	302	181	249
j5	Jaboticabal	Sugarcane	190	-9	260	174	246	196	285	240	278	163	249
j5	Jaboticabal	Sugarcane	190	-9	260	190	246	196	305	254	302	181	249
j6	Jaboticabal	Sugarcane	190	238	260	176	246	196	285	240	284	163	241
j6	Jaboticabal	Sugarcane	190	238	260	176	246	196	305	240	302	163	241
j7	Jaboticabal	Sugarcane	182	238	260	174	243	196	285	240	284	163	241
j7	Jaboticabal	Sugarcane	182	238	260	174	243	196	305	240	284	163	241
j8	Jaboticabal	Sugarcane	190	-9	250	174	243	194	285	210	278	163	241
j8	Jaboticabal	Sugarcane	190	-9	260	174	243	208	305	240	284	181	241
j9	Jaboticabal	Sugarcane	186	238	260	174	246	196	285	240	284	163	241
j9	Jaboticabal	Sugarcane	186	238	260	174	246	196	303	240	302	181	241
mm1	Morrinhos	Corn	182	252	282	190	219	196	285	220	284	163	241
mm1	Morrinhos	Corn	190	252	282	190	246	196	303	240	284	181	241
mm2	Morrinhos	Corn	190	238	250	174	219	196	285	240	302	163	-9
mm2	Morrinhos	Corn	190	252	250	190	219	196	305	240	324	181	-9
mm3	Morrinhos	Corn	190	252	250	190	219	196	303	206	284	163	241
mm3	Morrinhos	Corn	190	252	250	190	246	196	303	240	284	203	241
mm4	Morrinhos	Corn	182	238	250	174	219	174	285	194	302	163	241
mm4	Morrinhos	Corn	182	252	260	174	246	208	305	240	314	181	249
mm5	Morrinhos	Corn	182	238	250	186	219	188	303	194	284	163	241
mm5	Morrinhos	Corn	182	252	282	186	246	188	303	240	310	191	249
mm6	Morrinhos	Corn	182	252	282	174	219	-9	303	240	302	163	241
mm6	Morrinhos	Corn	190	252	282	174	246	-9	303	240	314	191	241
mm7	Morrinhos	Corn	182	238	250	174	219	196	303	206	302	163	241
mm7	Morrinhos	Corn	182	252	250	174	219	196	303	240	314	203	241
mm8	Morrinhos	Corn	190	252	282	174	219	174	303	240	284	163	241
mm8	Morrinhos	Corn	190	252	282	174	219	174	303	240	284	181	241
pc10	Piracicaba	Sugarcane	182	252	258	174	243	174	303	240	284	163	241
pc10	Piracicaba	Sugarcane	182	252	258	174	249	208	303	240	302	163	241
pc11	Piracicaba	Sugarcane	182	228	250	176	246	194	285	240	302	163	241
pc11	Piracicaba	Sugarcane	190	228	258	190	246	194	303	240	310	181	241
pc12	Piracicaba	Sugarcane	182	252	260	174	246	174	285	240	310	163	241
pc12	Piracicaba	Sugarcane	182	252	266	174	246	194	305	240	310	163	241
pc13	Piracicaba	Sugarcane	182	252	250	174	246	174	303	240	302	163	241
pc13	Piracicaba	Sugarcane	182	252	266	174	246	196	303	240	302	163	241
pc14	Piracicaba	Sugarcane	190	238	250	174	219	196	285	240	284	163	241
pc14	Piracicaba	Sugarcane	190	252	250	190	243	196	303	240	324	163	241
pc15	Piracicaba	Sugarcane	182	252	250	174	246	174	285	240	302	163	241
pc15	Piracicaba	Sugarcane	182	252	258	190	246	194	303	240	310	181	241
pc16	Piracicaba	Sugarcane	182	228	250	174	219	174	303	240	302	163	241
pc16	Piracicaba	Sugarcane	182	228	260	174	246	174	303	240	310	191	241
pc17	Piracicaba	Sugarcane	190	238	250	176	219	174	285	240	302	163	241
pc17	Piracicaba	Sugarcane	190	252	258	190	246	194	285	240	324	181	241
pc18	Piracicaba	Sugarcane	182	228	250	174	246	174	303	240	284	163	-9
pc18	Piracicaba	Sugarcane	186	252	250	174	246	194	303	240	302	191	-9
pc19	Piracicaba	Sugarcane	182	228	266	174	243	174	285	240	302	163	-9
pc19	Piracicaba	Sugarcane	182	238	266	190	249	194	303	240	302	163	-9
pc2	Piracicaba	Sugarcane	182	228	280	174	246	194	285	240	278	163	241
pc2	Piracicaba	Sugarcane	190	252	280	174	246	194	303	240	302	181	241
pc20	Piracicaba	Sugarcane	182	238	260	186	246	194	285	240	284	163	241
pc20	Piracicaba	Sugarcane	182	238	260	186	246	208	285	240	310	191	241
pc21	Piracicaba	Sugarcane	182	238	258	186	246	174	303	240	302	163	241
pc21	Piracicaba	Sugarcane	186	238	258	186	246	208	303	240	302	175	241
pc22	Piracicaba	Sugarcane	182	238	260	174	246	174	285	240	284	163	-9
pc22	Piracicaba	Sugarcane	182	252	260	186	246	194	285	240	310	181	-9
pc23	Piracicaba	Sugarcane	182	238	250	174	246	196	285	240	302	163	241
pc23	Piracicaba	Sugarcane	182	252	250	190	246	196	303	240	302	185	241
pc24	Piracicaba	Sugarcane	182	238	258	174	246	174	303	240	302	163	241
pc24	Piracicaba	Sugarcane	190	252	258	190	246	174	303	240	310	191	241
pc25	Piracicaba	Sugarcane	182	228	280	174	243	194	303	240	302	163	241
pc25	Piracicaba	Sugarcane	190	252	280	174	243	194	303	240	310	163	241
pc3	Piracicaba	Sugarcane	182	-9	250	174	246	196	303	240	284	163	241
pc3	Piracicaba	Sugarcane	190	-9	250	190	246	196	303	240	302	181	241
pc4	Piracicaba	Sugarcane	182	228	258	174	219	174	285	240	284	163	241
pc4	Piracicaba	Sugarcane	182	252	258	174	246	194	303	240	302	181	241
pc5	Piracicaba	Sugarcane	190	238	258	176	219	174	303	240	284	163	241
pc5	Piracicaba	Sugarcane	190	252	280	190	246	194	303	240	302	181	241
pc6	Piracicaba	Sugarcane	182	252	258	-9	243	194	285	240	302	163	241
pc6	Piracicaba	Sugarcane	182	252	258	-9	243	194	303	240	302	181	241
pc7	Piracicaba	Sugarcane	182	238	258	174	246	174	303	240	284	163	-9
pc7	Piracicaba	Sugarcane	182	252	280	190	246	208	303	240	284	181	-9
pc8	Piracicaba	Sugarcane	182	228	258	186	219	174	303	240	284	163	-9
pc8	Piracicaba	Sugarcane	186	252	258	186	246	194	303	240	302	175	-9
pc9	Piracicaba	Sugarcane	182	228	260	174	243	174	285	240	284	169	241
pc9	Piracicaba	Sugarcane	182	252	260	190	249	194	305	240	310	191	241
pm1	Piracicaba	Corn	186	238	266	-9	219	196	303	240	284	191	241
pm1	Piracicaba	Corn	186	252	266	-9	219	196	303	240	284	191	241
pm10	Piracicaba	Corn	182	238	250	174	219	196	305	240	284	163	241
pm10	Piracicaba	Corn	190	252	266	174	246	196	305	240	302	181	241
pm11	Piracicaba	Corn	182	238	266	174	219	196	303	240	284	163	241
pm11	Piracicaba	Corn	186	252	280	190	246	196	303	240	284	181	241
pm12	Piracicaba	Corn	182	238	250	174	219	196	285	240	284	163	241
pm12	Piracicaba	Corn	182	252	266	174	246	196	303	240	302	191	241
pm13	Piracicaba	Corn	190	238	266	174	219	196	303	240	284	163	241
pm13	Piracicaba	Corn	190	252	266	190	246	196	303	240	284	181	241
pm14	Piracicaba	Corn	182	238	250	174	219	196	305	240	284	163	241
pm14	Piracicaba	Corn	182	252	266	190	219	196	305	240	284	191	241
pm15	Piracicaba	Corn	190	238	250	174	219	174	303	240	284	163	241
pm15	Piracicaba	Corn	190	252	266	174	246	208	303	240	284	191	241
pm16	Piracicaba	Corn	182	238	266	176	219	196	303	240	284	163	241
pm16	Piracicaba	Corn	186	252	266	190	219	196	303	240	302	181	241
pm17	Piracicaba	Corn	182	238	250	174	219	196	303	240	284	163	241
pm17	Piracicaba	Corn	182	252	250	174	246	196	303	240	302	181	241
pm18	Piracicaba	Corn	190	238	266	-9	219	196	303	240	284	163	241
pm18	Piracicaba	Corn	190	252	266	-9	219	196	303	240	284	191	241
pm19	Piracicaba	Corn	182	238	266	176	219	196	303	240	284	163	241
pm19	Piracicaba	Corn	182	252	266	176	246	196	303	240	302	191	241
pm2	Piracicaba	Corn	182	238	250	174	219	196	303	240	284	163	241
pm2	Piracicaba	Corn	182	252	266	174	246	196	303	240	284	181	241
pm20	Piracicaba	Corn	182	238	250	174	219	174	303	240	302	163	241
pm20	Piracicaba	Corn	182	238	266	190	246	208	303	240	302	181	241
pm21	Piracicaba	Corn	182	238	250	-9	246	196	303	240	284	163	241
pm21	Piracicaba	Corn	182	238	266	-9	246	196	303	240	284	181	241
pm22	Piracicaba	Corn	182	-9	250	174	219	196	303	240	284	163	241
pm22	Piracicaba	Corn	186	-9	266	174	219	196	303	240	302	181	241
pm23	Piracicaba	Corn	190	238	250	174	219	196	303	240	284	163	241
pm23	Piracicaba	Corn	190	252	280	174	246	196	303	240	284	185	241
pm24	Piracicaba	Corn	190	238	250	174	219	174	303	240	284	163	241
pm24	Piracicaba	Corn	190	252	258	174	246	208	303	240	302	185	241
pm3	Piracicaba	Corn	182	238	266	176	219	196	303	240	284	163	241
pm3	Piracicaba	Corn	190	238	266	190	246	196	303	240	284	181	241
pm4	Piracicaba	Corn	182	252	250	176	219	174	303	240	302	163	241
pm4	Piracicaba	Corn	182	252	266	190	246	208	303	240	302	181	241
pm5	Piracicaba	Corn	182	238	250	176	219	196	303	240	284	163	241
pm5	Piracicaba	Corn	190	252	266	190	246	196	303	240	302	185	241
pm6	Piracicaba	Corn	182	238	266	174	219	196	303	240	284	163	241
pm6	Piracicaba	Corn	182	252	266	190	219	196	303	240	284	191	241
pm7	Piracicaba	Corn	182	-9	250	174	219	174	303	240	284	163	241
pm7	Piracicaba	Corn	190	-9	266	190	246	208	303	240	284	181	241
pm8	Piracicaba	Corn	182	238	250	176	219	174	303	240	-9	163	241
pm8	Piracicaba	Corn	182	252	266	190	219	208	303	240	-9	181	241
pm9	Piracicaba	Corn	182	238	250	176	219	176	303	240	284	163	241
pm9	Piracicaba	Corn	182	252	260	190	246	196	303	240	284	181	241
